# Supplementary material for: Genome-wide association scan for QTL and their positional candidate genes associated with internal organ traits in chickens
Source: BMC Genomics. 2019 Aug 22;20:669. doi: 10.1186/s12864-019-6040-3 (PMC6704653; doi:10.1186/s12864-019-6040-3)
Supplement: Supplementary file 1 — An excel file with the characterization of all the 943 1-Mb SNP windows analyzed, including the percentage of the genetic variance explained by each one. (XLS 893 kb) [file 12864_2019_6040_MOESM1_ESM.xls]

## Sheet: HWT
GGA_Mb	Window (first – last position)	Number of SNP/ window	Proportion of genetic variance explained by the SNP window	PPA
1_25	25059942 - 25998907	290	0.39	0.330827
13_16	16002637 - 16998078	488	0.39	0.461153
22_4	4002399 - 4676714	964	0.29	0.711779
9_22	22001116 - 22998001	579	0.28	0.518797
17_1	1000299 - 1993540	591	0.27	0.576441
24_1	1000070 - 1999963	814	0.27	0.659148
19_1	1000224 - 1999134	705	0.26	0.553885
14_5	5000251 - 5998676	649	0.25	0.546366
18_3	3002958 - 3999218	761	0.25	0.578947
19_5	5000557 - 5998521	582	0.24	0.538847
18_8	8000785 - 8991930	725	0.23	0.598997
9_10	10001054 - 10999916	523	0.23	0.463659
1_28	28003314 - 28997304	340	0.22	0.353383
13_15	15001512 - 15998451	482	0.22	0.431078
14_3	3001973 - 3999889	587	0.22	0.528822
24_3	3000158 - 3999180	864	0.22	0.651629
28_0	23942 - 999295	829	0.22	0.651629
6_26	26001701 - 26998783	517	0.22	0.448622
1_27	27000790 - 27995808	349	0.21	0.373434
10_19	19001184 - 19998197	688	0.21	0.601504
14_2	2000438 - 2999263	629	0.21	0.573935
21_2	2000258 - 2999039	896	0.21	0.641604
21_5	5001208 - 5999307	991	0.21	0.659148
24_2	2000563 - 2999102	810	0.21	0.654135
27_2	2000333 - 2998886	1058	0.21	0.691729
27_3	3000222 - 3996811	820	0.21	0.621554
28_4	4004758 - 4964406	629	0.21	0.548872
5_51	51000232 - 51999633	451	0.21	0.413534
9_21	21000594 - 21998754	621	0.21	0.558897
1_29	29001510 - 29999595	353	0.2	0.41604
11_14	14001094 - 14996123	506	0.2	0.461153
11_19	19001109 - 19997265	394	0.2	0.388471
12_6	6000683 - 6997857	589	0.2	0.528822
18_6	6000481 - 6999386	791	0.2	0.606516
27_1	1012090 - 1999479	745	0.2	0.58396
5_49	49000452 - 49999621	383	0.2	0.365915
1_102	102004903 - 102999615	401	0.19	0.43609
1_111	111001733 - 111999862	401	0.19	0.448622
23_1	1001570 - 1999878	822	0.19	0.634085
23_3	3000994 - 3999610	782	0.19	0.639098
3_75	75003293 - 75999748	402	0.19	0.39599
3_8	8003076 - 8999273	361	0.19	0.353383
5_57	57002474 - 57999018	396	0.19	0.408521
6_2	2000347 - 2999246	461	0.19	0.418546
1_107	107000175 - 107998418	465	0.18	0.426065
1_26	26002113 - 26999593	352	0.18	0.340852
12_8	8001126 - 8998440	603	0.18	0.471178
14_1	1002891 - 1999306	653	0.18	0.553885
14_10	10000304 - 10999961	652	0.18	0.596491
14_14	14000126 - 14990913	596	0.18	0.491228
15_7	7002111 - 7999932	592	0.18	0.511278
15_8	8001139 - 8999979	617	0.18	0.516291
17_8	8000497 - 8999248	704	0.18	0.586466
18_2	2033439 - 2999727	578	0.18	0.538847
18_4	4001669 - 4999445	643	0.18	0.508772
18_5	5003077 - 5998715	790	0.18	0.598997
19_3	3003165 - 3999383	718	0.18	0.558897
19_6	6000751 - 6999373	602	0.18	0.496241
2_0	22397 - 995408	229	0.18	0.250627
23_0	8243 - 999433	781	0.18	0.609023
24_4	4001256 - 4993752	824	0.18	0.649123
24_5	5000804 - 5999010	763	0.18	0.60401
25_2	2001192 - 2887176	507	0.18	0.478697
26_3	3000141 - 3999454	990	0.18	0.689223
28_3	3000142 - 3988940	621	0.18	0.54386
5_29	29001834 - 29998109	355	0.18	0.358396
5_53	53001414 - 53997021	416	0.18	0.421053
9_19	19000810 - 19999306	544	0.18	0.446115
1_176	176004507 - 176998456	402	0.17	0.370927
1_58	58000628 - 58998134	355	0.17	0.403509
1_61	61000224 - 61998748	354	0.17	0.348371
10_17	17001414 - 17999778	676	0.17	0.496241
10_4	4000118 - 4998068	734	0.17	0.631579
13_5	5001506 - 5998604	541	0.17	0.461153
15_9	9002743 - 9999015	639	0.17	0.528822
17_6	6000570 - 6998184	678	0.17	0.598997
19_8	8000233 - 8999395	577	0.17	0.501253
24_0	7891 - 999191	703	0.17	0.601504
26_1	1000350 - 1999197	605	0.17	0.568922
26_2	2000388 - 2999606	822	0.17	0.641604
5_22	22000062 - 22995297	329	0.17	0.350877
5_54	54001090 - 54995952	422	0.17	0.411028
1_181	181001172 - 181996465	388	0.16	0.350877
10_14	14002632 - 14998393	604	0.16	0.501253
10_5	5000352 - 5998442	661	0.16	0.533835
11_15	15000155 - 15999835	608	0.16	0.516291
11_8	8001658 - 8996064	578	0.16	0.496241
13_6	6003685 - 6997869	531	0.16	0.461153
14_11	11000915 - 11999159	616	0.16	0.52381
14_12	12001625 - 12990825	486	0.16	0.441103
14_13	13001684 - 13996367	559	0.16	0.533835
14_9	9000607 - 9998826	703	0.16	0.598997
17_3	3000636 - 3999541	683	0.16	0.546366
17_9	9004537 - 9995593	456	0.16	0.451128
19_4	4000523 - 4998547	588	0.16	0.553885
19_7	7003296 - 7998127	595	0.16	0.553885
2_33	33002170 - 33998866	321	0.16	0.295739
2_37	37019018 - 37992884	291	0.16	0.283208
20_11	11000711 - 11996443	609	0.16	0.533835
21_4	4001279 - 4998314	873	0.16	0.609023
26_4	4000215 - 4999719	706	0.16	0.581454
28_2	2008625 - 2999362	659	0.16	0.56391
4_74	74001668 - 74999379	281	0.16	0.310777
6_23	23001607 - 23997684	461	0.16	0.403509
9_11	11002495 - 11998979	492	0.16	0.458647
9_18	18001040 - 18998622	587	0.16	0.533835
10_12	12002551 - 12999755	691	0.15	0.533835
10_18	18002849 - 18999247	734	0.15	0.531328
12_11	11001448 - 11998408	455	0.15	0.398496
14_7	7000562 - 7997901	615	0.15	0.56391
15_5	5000057 - 5999958	662	0.15	0.503759
17_2	2000249 - 2999617	607	0.15	0.531328
17_4	4000959 - 4998341	724	0.15	0.591479
23_4	4000469 - 4998691	763	0.15	0.614035
4_65	65002564 - 65994815	382	0.15	0.350877
5_30	30001461 - 30994841	367	0.15	0.380952
5_48	48000731 - 48995453	372	0.15	0.353383
6_3	3000060 - 3999959	443	0.15	0.39599
9_23	23001311 - 23999904	496	0.15	0.473684
9_9	9000575 - 9998398	617	0.15	0.538847
1_108	108001430 - 108998468	437	0.14	0.413534
1_143	143002040 - 143996945	390	0.14	0.373434
1_192	192000815 - 192997114	362	0.14	0.35589
1_52	52000127 - 52998004	387	0.14	0.35589
1_57	57000875 - 57997976	405	0.14	0.398496
10_1	1000852 - 1996855	626	0.14	0.491228
10_13	13000454 - 13999140	692	0.14	0.56391
10_16	16001397 - 16999678	623	0.14	0.511278
10_3	3001439 - 3999639	736	0.14	0.593985
10_6	6000563 - 6999012	674	0.14	0.541353
11_12	12000479 - 12998947	554	0.14	0.461153
11_16	16000965 - 16999456	594	0.14	0.52381
14_6	6001464 - 6998468	583	0.14	0.516291
15_11	11000837 - 11999795	473	0.14	0.408521
19_2	2000430 - 2996897	571	0.14	0.47619
2_127	127001901 - 127991942	281	0.14	0.275689
2_38	38006720 - 38997725	329	0.14	0.363409
21_1	1001186 - 1999733	877	0.14	0.651629
21_3	3001322 - 3998996	772	0.14	0.64411
21_6	6001123 - 6815670	566	0.14	0.531328
3_27	27014930 - 27997762	340	0.14	0.365915
3_33	33001857 - 33998952	416	0.14	0.406015
4_64	64006402 - 64999734	396	0.14	0.426065
4_79	79003361 - 79997634	321	0.14	0.373434
4_81	81001865 - 81998533	361	0.14	0.378446
5_50	50007692 - 50995869	419	0.14	0.390977
6_12	12001632 - 12998278	397	0.14	0.385965
6_21	21000789 - 21999640	460	0.14	0.426065
6_27	27000325 - 27999574	491	0.14	0.513784
6_29	29001552 - 29999994	515	0.14	0.473684
8_25	25000224 - 25997677	435	0.14	0.433584
8_5	5000864 - 5996532	375	0.14	0.353383
9_15	15000216 - 15999852	509	0.14	0.471178
1_1	1003228 - 1999125	304	0.13	0.33584
1_110	110000211 - 110997312	441	0.13	0.423559
1_120	120003806 - 120994248	407	0.13	0.401002
1_170	170002808 - 170999129	446	0.13	0.403509
1_175	175003078 - 175996880	405	0.13	0.418546
1_188	188000118 - 188998231	390	0.13	0.378446
1_54	54001671 - 54998619	257	0.13	0.313283
1_56	56000162 - 56998456	411	0.13	0.426065
1_65	65000069 - 65997098	415	0.13	0.398496
1_68	68001891 - 68994689	367	0.13	0.330827
1_81	81008377 - 81994832	355	0.13	0.338346
10_10	10000956 - 10997525	669	0.13	0.538847
10_11	11001040 - 11998191	647	0.13	0.556391
10_15	15000035 - 15998420	608	0.13	0.531328
10_7	7000336 - 7999659	561	0.13	0.478697
12_7	7000142 - 7997857	618	0.13	0.526316
13_13	13000987 - 13998680	431	0.13	0.401002
13_9	9001252 - 9997149	513	0.13	0.491228
15_10	10001717 - 10999147	577	0.13	0.516291
17_10	10000343 - 10940517	416	0.13	0.411028
17_7	7000143 - 7999150	683	0.13	0.551378
18_1	1000133 - 1868661	601	0.13	0.516291
2_11	11003135 - 11998606	259	0.13	0.273183
2_130	130000481 - 130998287	276	0.13	0.310777
2_30	30004050 - 30999519	315	0.13	0.328321
20_7	7000004 - 7998579	499	0.13	0.468672
26_0	5950 - 999374	580	0.13	0.508772
27_4	4108329 - 4999960	489	0.13	0.441103
3_11	11001927 - 11696784	254	0.13	0.303258
3_48	48004423 - 48999018	423	0.13	0.413534
3_59	59001007 - 59998508	380	0.13	0.37594
4_67	67001751 - 67993309	332	0.13	0.380952
5_43	43001408 - 43998506	421	0.13	0.383459
5_5	5002083 - 5807130	262	0.13	0.290727
6_1	1001852 - 1991512	451	0.13	0.408521
6_17	17010826 - 17997278	414	0.13	0.428571
6_25	25000919 - 25999547	487	0.13	0.488722
6_34	34000326 - 34999419	432	0.13	0.401002
7_20	20004771 - 20999643	432	0.13	0.413534
7_30	30001345 - 30998258	519	0.13	0.446115
8_26	26000275 - 26998071	479	0.13	0.408521
8_28	28001005 - 28999995	487	0.13	0.458647
8_4	4001015 - 4992901	383	0.13	0.370927
8_7	7004059 - 7999901	496	0.13	0.443609
9_12	12001048 - 12997791	493	0.13	0.403509
9_16	16001716 - 16999606	626	0.13	0.528822
9_5	5000912 - 5998634	485	0.13	0.443609
9_8	8000477 - 8995857	531	0.13	0.441103
1_119	119000766 - 119999736	371	0.12	0.328321
1_189	189002387 - 189999804	437	0.12	0.448622
1_194	194000420 - 194998901	342	0.12	0.338346
1_2	2000227 - 2999255	369	0.12	0.406015
1_45	45001631 - 45998217	393	0.12	0.37594
1_59	59000685 - 59999797	368	0.12	0.350877
1_71	71000214 - 71999883	380	0.12	0.370927
10_0	509881 - 999195	172	0.12	0.197995
10_2	2000167 - 2999942	597	0.12	0.511278
10_8	8002511 - 8999576	683	0.12	0.54386
11_13	13001093 - 13999472	467	0.12	0.41604
11_5	5000641 - 5998062	499	0.12	0.453634
12_15	15003442 - 15999915	570	0.12	0.506266
12_17	17003923 - 17999819	555	0.12	0.501253
12_9	9002759 - 9998218	484	0.12	0.43609
14_4	4001151 - 4999941	549	0.12	0.483709
14_8	8000346 - 8998930	616	0.12	0.498747
15_1	1002290 - 1998062	644	0.12	0.508772
15_2	2000804 - 2999282	570	0.12	0.486216
15_3	3002321 - 3995337	535	0.12	0.426065
17_5	5000149 - 5999595	541	0.12	0.493734
2_116	116001330 - 116998389	274	0.12	0.305764
2_34	34001756 - 34996555	365	0.12	0.330827
2_46	46005192 - 46996287	363	0.12	0.370927
2_49	49000825 - 49995902	314	0.12	0.353383
20_8	8001318 - 8999959	514	0.12	0.503759
22_3	3000446 - 3999542	539	0.12	0.468672
28_1	1001634 - 1996248	560	0.12	0.498747
3_101	101002649 - 101998645	406	0.12	0.365915
3_30	30000897 - 30993376	365	0.12	0.403509
3_31	31000133 - 31998824	434	0.12	0.398496
3_49	49003295 - 49998677	366	0.12	0.365915
3_57	57002054 - 57998852	323	0.12	0.340852
3_66	66003911 - 66998344	381	0.12	0.365915
3_7	7002535 - 7998141	398	0.12	0.39599
4_17	17003745 - 17997977	323	0.12	0.333333
4_80	80000362 - 80998793	339	0.12	0.325815
4_85	85008137 - 85998919	405	0.12	0.385965
5_37	37001174 - 37997805	422	0.12	0.398496
5_42	42004473 - 42998677	370	0.12	0.385965
5_46	46000853 - 46999912	385	0.12	0.368421
5_58	58001133 - 58996253	390	0.12	0.363409
5_8	8000498 - 8988758	398	0.12	0.41604
6_14	14006828 - 14999572	448	0.12	0.406015
6_24	24001009 - 24999742	455	0.12	0.385965
6_4	4003421 - 4995203	462	0.12	0.423559
7_26	26001902 - 26998534	473	0.12	0.411028
8_1	1002608 - 1999902	366	0.12	0.363409
8_16	16004081 - 16999309	464	0.12	0.503759
8_2	2001448 - 2997611	340	0.12	0.330827
8_22	22002669 - 22999947	492	0.12	0.421053
1_106	106001479 - 106999692	433	0.11	0.401002
1_11	11000279 - 11999313	371	0.11	0.370927
1_115	115001140 - 115999819	373	0.11	0.408521
1_123	123017476 - 123999385	338	0.11	0.343358
1_135	135001743 - 135998284	432	0.11	0.378446
1_144	144000086 - 144999110	426	0.11	0.426065
1_146	146007409 - 146999886	470	0.11	0.423559
1_15	15000413 - 15999960	345	0.11	0.408521
1_153	153001383 - 153996178	407	0.11	0.401002
1_156	156000416 - 156999493	376	0.11	0.368421
1_17	17000892 - 17999746	341	0.11	0.358396
1_177	177000356 - 177998600	399	0.11	0.363409
1_180	180001982 - 180998995	477	0.11	0.446115
1_184	184000347 - 184994789	337	0.11	0.313283
1_193	193000093 - 193998457	413	0.11	0.360902
1_30	30001634 - 30998321	424	0.11	0.390977
1_31	31003556 - 31999153	373	0.11	0.385965
1_36	36002323 - 36996568	334	0.11	0.303258
1_37	37005757 - 37996887	377	0.11	0.398496
1_47	47000356 - 47999987	428	0.11	0.380952
1_70	70004794 - 70995519	387	0.11	0.373434
1_77	77001265 - 77997858	328	0.11	0.358396
1_80	80001060 - 80995276	369	0.11	0.378446
1_92	92001660 - 92999699	386	0.11	0.383459
11_17	17000223 - 17997723	497	0.11	0.488722
11_7	7000304 - 7998782	545	0.11	0.47619
12_1	1007173 - 1999418	449	0.11	0.421053
12_13	13004985 - 13998096	489	0.11	0.441103
12_14	14000037 - 14999568	524	0.11	0.448622
13_11	11007183 - 11999395	482	0.11	0.438596
13_17	17000131 - 17998760	396	0.11	0.403509
13_7	7004884 - 7998970	580	0.11	0.488722
13_8	8000885 - 8998322	444	0.11	0.418546
15_4	4000820 - 4999664	608	0.11	0.483709
18_0	52516 - 996797	454	0.11	0.446115
18_9	9007122 - 9998762	498	0.11	0.423559
2_131	131005729 - 131999754	318	0.11	0.338346
2_134	134014144 - 134998549	248	0.11	0.26817
2_18	18000346 - 18999782	332	0.11	0.368421
2_29	29004781 - 29996746	353	0.11	0.308271
2_41	41001878 - 41999433	310	0.11	0.300752
2_42	42007964 - 42998628	328	0.11	0.330827
2_6	6003435 - 6996124	325	0.11	0.315789
2_65	65002987 - 65999518	302	0.11	0.295739
20_12	12000087 - 12998691	562	0.11	0.488722
20_2	2001696 - 2992559	474	0.11	0.443609
20_4	4000143 - 4999255	505	0.11	0.441103
20_5	5000651 - 5999452	524	0.11	0.47619
23_2	2003312 - 2997170	690	0.11	0.578947
25_1	1000131 - 1987495	591	0.11	0.516291
3_10	10001439 - 10998548	332	0.11	0.340852
3_29	29025817 - 29999617	318	0.11	0.328321
3_34	34001105 - 34996929	300	0.11	0.295739
3_60	60011440 - 60999555	340	0.11	0.325815
3_68	68003106 - 68998202	354	0.11	0.353383
3_87	87002060 - 87998702	408	0.11	0.380952
3_95	95002461 - 95999172	404	0.11	0.37594
4_59	59000129 - 59996697	390	0.11	0.340852
4_61	61001499 - 61994567	393	0.11	0.358396
4_68	68001472 - 68996029	359	0.11	0.373434
4_71	71003851 - 71999395	330	0.11	0.345865
4_82	82000896 - 82995064	352	0.11	0.398496
4_86	86004165 - 86969315	268	0.11	0.288221
5_10	10003219 - 10999184	400	0.11	0.380952
5_17	17004254 - 17999180	372	0.11	0.383459
5_20	20000972 - 20998261	398	0.11	0.383459
5_35	35003021 - 35995637	337	0.11	0.305764
6_16	16010813 - 16995254	393	0.11	0.37594
6_28	28003701 - 28999724	490	0.11	0.461153
6_30	30002827 - 30999133	423	0.11	0.431078
6_5	5000233 - 5997582	410	0.11	0.378446
7_21	21003096 - 21997736	448	0.11	0.41604
7_33	33000290 - 33999284	396	0.11	0.363409
8_13	13001030 - 13999975	373	0.11	0.380952
8_17	17001478 - 17999858	450	0.11	0.398496
8_3	3003767 - 3998456	416	0.11	0.41604
9_3	3000364 - 3998841	537	0.11	0.521303
9_6	6004577 - 6998596	486	0.11	0.473684
1_112	112003431 - 112996260	403	0.1	0.408521
1_118	118001586 - 118991475	411	0.1	0.408521
1_136	136000792 - 136995746	400	0.1	0.393484
1_14	14001980 - 14997821	328	0.1	0.278196
1_158	158000773 - 158998005	367	0.1	0.338346
1_16	16002529 - 16994858	377	0.1	0.348371
1_179	179001074 - 179999169	411	0.1	0.423559
1_195	195003475 - 195995407	426	0.1	0.406015
1_21	21007210 - 21998931	384	0.1	0.401002
1_22	22001940 - 22996000	412	0.1	0.378446
1_23	23001712 - 23998010	383	0.1	0.39599
1_38	38002174 - 38998289	417	0.1	0.390977
1_39	39000098 - 39997444	352	0.1	0.333333
1_41	41004327 - 41995642	256	0.1	0.258145
1_49	49002896 - 49997561	414	0.1	0.388471
1_98	98002972 - 98999843	331	0.1	0.340852
10_9	9001929 - 9999999	518	0.1	0.411028
11_0	62065 - 997948	443	0.1	0.413534
11_6	6000357 - 6999911	530	0.1	0.428571
11_9	9000127 - 9997375	540	0.1	0.481203
12_10	10003317 - 10998376	470	0.1	0.45614
12_18	18002476 - 18999471	551	0.1	0.481203
12_19	19003142 - 19922740	431	0.1	0.443609
12_4	4002400 - 4997551	546	0.1	0.478697
12_5	5000340 - 5999121	581	0.1	0.473684
13_10	10004731 - 10997692	359	0.1	0.380952
13_12	12000451 - 12999639	468	0.1	0.398496
13_14	14001745 - 14996106	424	0.1	0.393484
13_2	2000330 - 2994904	502	0.1	0.438596
13_3	3002617 - 3998616	465	0.1	0.418546
14_0	50084 - 999797	413	0.1	0.390977
2_113	113001416 - 113997457	276	0.1	0.308271
2_114	114004113 - 114995221	252	0.1	0.278196
2_133	133002882 - 133998978	251	0.1	0.265664
2_3	3005807 - 3994287	292	0.1	0.293233
2_5	5000041 - 5998850	290	0.1	0.320802
2_51	51000883 - 51998771	291	0.1	0.318296
2_77	77000552 - 77999113	315	0.1	0.35589
2_91	91002179 - 91999701	307	0.1	0.26817
2_94	94002120 - 94997147	290	0.1	0.295739
20_3	3001105 - 3997580	483	0.1	0.408521
20_6	6003648 - 6997363	587	0.1	0.446115
21_0	13225 - 996087	573	0.1	0.471178
3_103	103005146 - 103999969	366	0.1	0.408521
3_104	104001315 - 104982338	390	0.1	0.37594
3_106	106005694 - 106997009	380	0.1	0.318296
3_110	110000758 - 110988894	385	0.1	0.398496
3_18	18000047 - 18998324	381	0.1	0.340852
3_28	28001025 - 28989713	342	0.1	0.338346
3_40	40001049 - 40999517	384	0.1	0.353383
3_53	53000640 - 53994642	308	0.1	0.295739
3_76	76001617 - 76997592	393	0.1	0.35589
3_80	80000782 - 80997934	368	0.1	0.385965
3_98	98001604 - 98998990	335	0.1	0.325815
4_15	15000769 - 15999159	360	0.1	0.345865
4_34	34001177 - 34999560	395	0.1	0.37594
4_4	4003790 - 4994926	358	0.1	0.390977
4_66	66005172 - 66998777	406	0.1	0.360902
4_69	69000658 - 69993865	367	0.1	0.37594
4_72	72005129 - 72990211	281	0.1	0.273183
4_77	77003477 - 77998814	350	0.1	0.370927
4_78	78000541 - 78997657	297	0.1	0.330827
5_18	18005281 - 18986761	372	0.1	0.37594
5_19	19001912 - 19998127	415	0.1	0.426065
5_21	21002410 - 21994735	366	0.1	0.325815
5_28	28003041 - 28996407	364	0.1	0.378446
5_38	38000437 - 38996916	376	0.1	0.380952
5_39	39000466 - 39998360	360	0.1	0.338346
5_40	40000042 - 40999047	363	0.1	0.370927
5_44	44001572 - 44999656	405	0.1	0.398496
5_45	45004270 - 45999760	398	0.1	0.360902
6_11	11001860 - 11998094	416	0.1	0.406015
6_32	32001747 - 32999910	457	0.1	0.433584
6_9	9000091 - 9999004	483	0.1	0.43609
7_1	1000656 - 1999224	496	0.1	0.451128
7_13	13000932 - 13996021	440	0.1	0.373434
7_14	14001818 - 14996520	432	0.1	0.388471
7_28	28002821 - 28998425	472	0.1	0.378446
7_31	31000070 - 31996005	490	0.1	0.383459
8_18	18000034 - 18999028	416	0.1	0.433584
8_21	21004762 - 21999013	480	0.1	0.39599
8_27	27000706 - 27999759	529	0.1	0.446115
9_1	1000417 - 1999765	564	0.1	0.478697
9_17	17001007 - 17999967	600	0.1	0.496241
9_20	20000672 - 20996719	540	0.1	0.431078
9_7	7005445 - 7998866	493	0.1	0.483709
1_109	109000932 - 109996559	411	0.09	0.390977
1_114	114003129 - 114999023	421	0.09	0.421053
1_121	121004601 - 121998086	385	0.09	0.408521
1_122	122000993 - 122995823	432	0.09	0.431078
1_124	124001748 - 124996146	370	0.09	0.365915
1_128	128002385 - 128997272	366	0.09	0.363409
1_134	134001864 - 134997284	402	0.09	0.388471
1_139	139001905 - 139951166	336	0.09	0.325815
1_145	145000054 - 145998774	406	0.09	0.388471
1_149	149006960 - 149996423	321	0.09	0.293233
1_150	150001985 - 150991782	355	0.09	0.37594
1_155	155000884 - 155998399	429	0.09	0.37594
1_169	169001420 - 169999438	346	0.09	0.333333
1_171	171000120 - 171999874	407	0.09	0.428571
1_172	172002886 - 172999969	384	0.09	0.365915
1_178	178001872 - 178999555	431	0.09	0.418546
1_182	182004296 - 182870323	359	0.09	0.328321
1_183	183006281 - 183999208	415	0.09	0.398496
1_185	185000255 - 185998748	389	0.09	0.370927
1_190	190000382 - 190991860	384	0.09	0.35589
1_46	46003333 - 46999340	337	0.09	0.328321
1_5	5000780 - 5998429	404	0.09	0.365915
1_60	60004355 - 60997051	368	0.09	0.358396
1_62	62000024 - 62998063	356	0.09	0.360902
1_64	64003650 - 64998812	347	0.09	0.350877
1_66	66000175 - 66999272	391	0.09	0.380952
1_67	67000674 - 67991459	332	0.09	0.343358
1_69	69000881 - 69998681	371	0.09	0.383459
1_78	78000783 - 78998024	349	0.09	0.348371
11_1	1005255 - 1998079	374	0.09	0.345865
11_10	10000131 - 10994410	436	0.09	0.403509
11_11	11001215 - 11999242	508	0.09	0.383459
11_18	18001466 - 18994696	411	0.09	0.323308
11_4	4001030 - 4998715	499	0.09	0.411028
12_16	16001584 - 16999550	431	0.09	0.385965
12_3	3000599 - 3998803	489	0.09	0.446115
15_6	6000311 - 6999944	511	0.09	0.458647
18_7	7001181 - 7999684	425	0.09	0.365915
19_0	8216 - 997881	527	0.09	0.463659
2_109	109004728 - 109998854	291	0.09	0.333333
2_123	123000283 - 123994420	327	0.09	0.310777
2_125	125000130 - 125996039	295	0.09	0.290727
2_126	126002785 - 126997805	332	0.09	0.343358
2_129	129000006 - 129996848	327	0.09	0.380952
2_13	13003360 - 13998909	310	0.09	0.308271
2_140	140001635 - 140995753	336	0.09	0.328321
2_20	20005073 - 20997718	334	0.09	0.315789
2_28	28002321 - 28997275	302	0.09	0.300752
2_35	35001389 - 35998533	290	0.09	0.270677
2_47	47000713 - 47999595	330	0.09	0.313283
2_64	64002255 - 64995504	307	0.09	0.308271
2_67	67004838 - 67998225	315	0.09	0.305764
2_71	71002370 - 71999148	244	0.09	0.245614
2_72	72008029 - 72997698	316	0.09	0.323308
2_9	9007009 - 9990590	306	0.09	0.333333
20_1	1006067 - 1996832	412	0.09	0.39599
20_10	10009222 - 10998439	403	0.09	0.408521
20_9	9002657 - 9990270	459	0.09	0.423559
22_2	2002531 - 2999963	366	0.09	0.383459
25_0	5825 - 999786	283	0.09	0.275689
3_22	22001404 - 22998440	322	0.09	0.350877
3_24	24003566 - 24996970	352	0.09	0.378446
3_25	25000983 - 25997361	364	0.09	0.330827
3_50	50003330 - 50995571	420	0.09	0.390977
3_67	67000802 - 67999348	433	0.09	0.428571
3_74	74001640 - 74999708	260	0.09	0.210526
3_82	82000697 - 82994029	346	0.09	0.323308
3_83	83001169 - 83999534	325	0.09	0.323308
3_86	86000672 - 86998715	336	0.09	0.318296
3_96	96002115 - 96996738	408	0.09	0.370927
4_14	14018706 - 14994223	329	0.09	0.33584
4_16	16001139 - 16998635	325	0.09	0.338346
4_18	18000247 - 18832896	234	0.09	0.263158
4_2	2000372 - 2997067	329	0.09	0.308271
4_32	32003023 - 32999605	346	0.09	0.33584
4_37	37004104 - 37995028	373	0.09	0.348371
4_38	38000124 - 38997248	370	0.09	0.345865
4_40	40001790 - 40998594	383	0.09	0.353383
4_46	46000232 - 46999868	411	0.09	0.406015
4_49	49001697 - 49998108	329	0.09	0.350877
4_60	60000075 - 60998203	423	0.09	0.406015
4_62	62008497 - 62997901	357	0.09	0.358396
4_84	84004502 - 84998320	388	0.09	0.368421
4_90	90002208 - 90995527	365	0.09	0.338346
5_25	25000385 - 25999154	384	0.09	0.353383
5_26	26000520 - 26995578	359	0.09	0.33584
5_27	27000696 - 27998417	402	0.09	0.403509
5_55	55000427 - 55995825	335	0.09	0.358396
5_56	56001042 - 56997472	373	0.09	0.33584
5_7	7003160 - 7989300	411	0.09	0.37594
6_10	10002987 - 10998696	454	0.09	0.428571
6_15	15000230 - 15982864	339	0.09	0.305764
6_18	18005021 - 18998825	428	0.09	0.35589
6_33	33001669 - 33997231	485	0.09	0.45614
6_8	8002588 - 8999337	511	0.09	0.441103
7_10	10002707 - 10995068	453	0.09	0.431078
7_16	16000378 - 16998577	428	0.09	0.385965
7_22	22000044 - 22997682	391	0.09	0.398496
7_23	23001680 - 23998332	419	0.09	0.385965
7_24	24000573 - 24999666	425	0.09	0.426065
7_25	25001370 - 25999993	389	0.09	0.383459
7_27	27000472 - 27998248	478	0.09	0.431078
7_29	29003303 - 29998961	476	0.09	0.443609
7_32	32001927 - 32989622	402	0.09	0.358396
8_23	23003003 - 23999911	497	0.09	0.448622
8_6	6001191 - 6999562	452	0.09	0.398496
8_9	9001532 - 9997375	369	0.09	0.380952
9_13	13000454 - 13998539	452	0.09	0.443609
9_14	14001725 - 14997194	489	0.09	0.426065
9_4	4000836 - 4999336	516	0.09	0.466165
1_100	100003420 - 100988805	345	0.08	0.340852
1_101	101022830 - 101993781	350	0.08	0.385965
1_104	104001018 - 104917298	401	0.08	0.390977
1_105	105000541 - 105997476	383	0.08	0.350877
1_125	125000073 - 125995962	352	0.08	0.328321
1_130	130001965 - 130998727	398	0.08	0.383459
1_132	132003945 - 132998333	394	0.08	0.378446
1_137	137000784 - 137999605	350	0.08	0.363409
1_138	138002601 - 138999541	363	0.08	0.308271
1_147	147006549 - 147995898	326	0.08	0.305764
1_151	151003778 - 151999805	304	0.08	0.298246
1_162	162002042 - 162999938	390	0.08	0.37594
1_186	186004375 - 186995095	353	0.08	0.318296
1_187	187000380 - 187999263	376	0.08	0.308271
1_191	191018395 - 191998530	322	0.08	0.280702
1_20	20003201 - 20999694	366	0.08	0.401002
1_33	33001775 - 33998234	417	0.08	0.39599
1_35	35002005 - 35998816	358	0.08	0.318296
1_40	40001170 - 40997376	336	0.08	0.35589
1_42	42015780 - 42999329	308	0.08	0.280702
1_44	44001039 - 44997785	381	0.08	0.35589
1_50	50001205 - 50997980	360	0.08	0.33584
1_7	7003440 - 7995739	346	0.08	0.365915
1_72	72001446 - 72998028	309	0.08	0.305764
1_82	82001576 - 82993071	376	0.08	0.363409
1_85	85000672 - 85998899	341	0.08	0.35589
1_88	88000796 - 88998272	304	0.08	0.310777
1_95	95003483 - 95999506	336	0.08	0.33584
1_96	96002954 - 96999948	329	0.08	0.33584
12_0	81184 - 998917	381	0.08	0.403509
12_12	12001263 - 12996489	472	0.08	0.390977
12_2	2000396 - 2990042	414	0.08	0.408521
13_4	4006314 - 4996964	447	0.08	0.358396
15_12	12000000 - 12719992	283	0.08	0.253133
2_10	10001868 - 10998597	303	0.08	0.310777
2_101	101001617 - 101998789	351	0.08	0.340852
2_108	108000662 - 108991091	319	0.08	0.325815
2_110	110000921 - 110993886	311	0.08	0.288221
2_117	117000983 - 117995914	332	0.08	0.373434
2_132	132002106 - 132993039	301	0.08	0.310777
2_135	135000313 - 135950768	313	0.08	0.310777
2_137	137014038 - 137998431	329	0.08	0.305764
2_138	138001606 - 138999926	365	0.08	0.368421
2_139	139007141 - 139999004	364	0.08	0.358396
2_14	14000482 - 14999658	285	0.08	0.278196
2_142	142006321 - 142999715	292	0.08	0.308271
2_2	2001795 - 2999225	340	0.08	0.325815
2_36	36000394 - 36993589	337	0.08	0.340852
2_40	40007952 - 40999399	330	0.08	0.37594
2_56	56009150 - 56999730	306	0.08	0.300752
2_57	57004499 - 57994157	305	0.08	0.300752
2_58	58002253 - 58998616	317	0.08	0.278196
2_7	7000241 - 7998001	334	0.08	0.325815
2_85	85007540 - 85995608	286	0.08	0.280702
2_89	89003787 - 89999952	332	0.08	0.303258
2_97	97000549 - 97998490	359	0.08	0.345865
2_98	98001528 - 98998465	365	0.08	0.370927
20_13	13000029 - 13995584	361	0.08	0.365915
27_5	5000332 - 5620319	300	0.08	0.315789
3_105	105014226 - 105990941	362	0.08	0.378446
3_109	109000563 - 109997943	423	0.08	0.398496
3_13	13003454 - 13999985	348	0.08	0.348371
3_14	14005101 - 14999520	357	0.08	0.313283
3_15	15001798 - 15999193	398	0.08	0.406015
3_19	19002818 - 19995136	358	0.08	0.313283
3_26	26000884 - 26999094	366	0.08	0.360902
3_47	47001081 - 47998316	425	0.08	0.370927
3_51	51000317 - 51998643	397	0.08	0.358396
3_54	54005855 - 54998896	377	0.08	0.350877
3_55	55005401 - 55995615	354	0.08	0.320802
3_58	58004742 - 58998514	375	0.08	0.338346
3_77	77003653 - 77983389	372	0.08	0.33584
3_79	79003213 - 79999932	348	0.08	0.320802
3_81	81002477 - 81997801	398	0.08	0.353383
3_88	88001088 - 88995205	336	0.08	0.305764
3_90	90006584 - 90992375	295	0.08	0.33584
3_92	92000582 - 92999701	405	0.08	0.373434
3_94	94002004 - 94998337	329	0.08	0.313283
3_99	99013878 - 99997219	291	0.08	0.315789
4_31	31000353 - 31999341	297	0.08	0.310777
4_35	35004761 - 35999840	377	0.08	0.358396
4_43	43001322 - 43998491	421	0.08	0.411028
4_55	55060435 - 55998049	283	0.08	0.298246
4_57	57012689 - 57999232	310	0.08	0.298246
4_70	70000654 - 70999645	307	0.08	0.295739
4_73	73002356 - 73993683	284	0.08	0.293233
4_76	76001189 - 76999095	308	0.08	0.283208
4_83	83002589 - 83997289	321	0.08	0.310777
5_0	29775 - 999985	298	0.08	0.293233
5_14	14002615 - 14989658	386	0.08	0.353383
5_15	15000770 - 15998814	391	0.08	0.370927
5_16	16000805 - 16998250	378	0.08	0.353383
5_23	23001333 - 23999258	382	0.08	0.323308
5_24	24000730 - 24999191	395	0.08	0.380952
5_33	33000920 - 33997548	309	0.08	0.330827
5_36	36007279 - 36999672	368	0.08	0.348371
5_4	4001030 - 4998792	331	0.08	0.350877
5_47	47003017 - 47999085	272	0.08	0.288221
6_19	19001309 - 19951255	439	0.08	0.446115
6_20	20013603 - 20996644	469	0.08	0.438596
6_31	31001205 - 31998155	477	0.08	0.443609
6_6	6001033 - 6991395	332	0.08	0.345865
7_11	11000439 - 11998127	470	0.08	0.408521
7_18	18012175 - 18998345	319	0.08	0.338346
7_2	2000697 - 2998804	371	0.08	0.380952
7_3	3000684 - 3996728	415	0.08	0.393484
7_34	34002563 - 34999921	411	0.08	0.35589
7_4	4000581 - 4998023	408	0.08	0.343358
8_14	14000656 - 14999112	396	0.08	0.33584
8_15	15001133 - 15993205	393	0.08	0.35589
8_20	20004100 - 20998394	408	0.08	0.390977
8_24	24000565 - 24998083	476	0.08	0.438596
1_10	10002413 - 10996591	348	0.07	0.358396
1_116	116024185 - 116998165	309	0.07	0.33584
1_117	117006518 - 117999422	321	0.07	0.310777
1_126	126001632 - 126992757	296	0.07	0.293233
1_13	13003777 - 13998667	323	0.07	0.303258
1_131	131002927 - 131997291	402	0.07	0.358396
1_133	133002233 - 133996605	433	0.07	0.390977
1_152	152000904 - 152996463	341	0.07	0.308271
1_154	154000670 - 154998176	371	0.07	0.380952
1_166	166000511 - 166999195	418	0.07	0.37594
1_168	168005668 - 168997872	318	0.07	0.303258
1_18	18004499 - 18988390	328	0.07	0.318296
1_24	24001443 - 24994263	283	0.07	0.295739
1_34	34000181 - 34997356	428	0.07	0.368421
1_48	48001833 - 48999249	404	0.07	0.330827
1_63	63001124 - 63995624	376	0.07	0.33584
1_79	79001243 - 79999317	397	0.07	0.333333
1_83	83003713 - 83996167	382	0.07	0.360902
1_84	84002231 - 84998851	437	0.07	0.358396
1_9	9002852 - 9999448	320	0.07	0.318296
1_90	90000293 - 90996208	355	0.07	0.330827
1_91	91001335 - 91998027	372	0.07	0.330827
1_94	94002604 - 94997391	294	0.07	0.293233
1_99	99003283 - 99999595	369	0.07	0.318296
13_1	1002151 - 1999797	256	0.07	0.255639
15_0	24593 - 999898	441	0.07	0.411028
17_0	662070 - 999997	166	0.07	0.205514
18_10	10000907 - 10987050	411	0.07	0.358396
19_9	9001097 - 9972338	316	0.07	0.288221
2_1	1000653 - 1991005	320	0.07	0.290727
2_102	102003739 - 102994576	343	0.07	0.320802
2_105	105004198 - 105994945	244	0.07	0.24812
2_112	112005094 - 112995482	317	0.07	0.288221
2_124	124000776 - 124988511	276	0.07	0.275689
2_136	136229298 - 136991512	248	0.07	0.265664
2_145	145001359 - 145998779	356	0.07	0.353383
2_148	148001681 - 148995564	324	0.07	0.315789
2_17	17003025 - 17998177	335	0.07	0.373434
2_21	21000558 - 21901484	319	0.07	0.305764
2_23	23003810 - 23996304	341	0.07	0.338346
2_32	32001786 - 32998224	223	0.07	0.255639
2_4	4003961 - 4998859	328	0.07	0.278196
2_45	45009480 - 45999159	319	0.07	0.330827
2_48	48002673 - 48999819	307	0.07	0.295739
2_62	62001908 - 62998786	307	0.07	0.313283
2_68	68002388 - 68997358	317	0.07	0.368421
2_73	73003968 - 73995869	233	0.07	0.275689
2_8	8000839 - 8995192	323	0.07	0.328321
2_90	90003701 - 90999856	362	0.07	0.320802
2_95	95000038 - 95993890	256	0.07	0.315789
2_99	99005572 - 99999029	370	0.07	0.345865
22_1	1001183 - 1997368	500	0.07	0.426065
3_0	18591 - 993284	342	0.07	0.35589
3_107	107000792 - 107998878	438	0.07	0.426065
3_16	16001747 - 16998514	349	0.07	0.388471
3_17	17000437 - 17997664	371	0.07	0.343358
3_23	23000202 - 23998205	287	0.07	0.298246
3_35	35001332 - 35993013	327	0.07	0.323308
3_36	36002067 - 36993287	317	0.07	0.340852
3_39	39000117 - 39997355	382	0.07	0.328321
3_45	45000626 - 45998872	421	0.07	0.398496
3_52	52002322 - 52995441	349	0.07	0.330827
3_56	56000993 - 56993621	393	0.07	0.353383
3_6	6000022 - 6997376	375	0.07	0.325815
3_63	63015613 - 63997299	314	0.07	0.308271
3_65	65001841 - 65996806	327	0.07	0.323308
3_71	71001121 - 71998408	305	0.07	0.290727
3_72	72001647 - 72995643	330	0.07	0.313283
3_9	9000982 - 9999622	376	0.07	0.343358
3_91	91001655 - 91999970	368	0.07	0.333333
4_1	1000448 - 1994713	287	0.07	0.303258
4_13	13003575 - 13959155	295	0.07	0.255639
4_20	20004361 - 20999751	262	0.07	0.263158
4_21	21001741 - 21999067	334	0.07	0.345865
4_25	25001584 - 25998172	351	0.07	0.343358
4_29	29000748 - 29997606	349	0.07	0.340852
4_33	33001303 - 33999667	384	0.07	0.315789
4_36	36003578 - 36998535	371	0.07	0.353383
4_41	41001099 - 41997527	349	0.07	0.370927
4_42	42002595 - 42997484	376	0.07	0.39599
4_44	44003572 - 44996222	331	0.07	0.343358
4_45	45003114 - 45998700	363	0.07	0.398496
4_48	48001582 - 48999624	341	0.07	0.328321
4_54	54004324 - 54999299	319	0.07	0.373434
4_56	56000059 - 56994397	319	0.07	0.340852
4_58	58004781 - 58996848	389	0.07	0.350877
4_6	6001408 - 6999805	327	0.07	0.308271
4_63	63002352 - 63999612	354	0.07	0.318296
4_75	75004492 - 75992482	257	0.07	0.298246
4_8	8003167 - 8999885	373	0.07	0.323308
4_87	87021603 - 87993363	326	0.07	0.310777
5_13	13000954 - 13999219	338	0.07	0.323308
5_34	34003454 - 34981535	326	0.07	0.323308
5_41	41000480 - 41998371	369	0.07	0.368421
6_13	13000859 - 13998969	407	0.07	0.388471
6_22	22000121 - 22996061	395	0.07	0.373434
7_0	35414 - 997983	356	0.07	0.333333
7_12	12000277 - 12998804	436	0.07	0.380952
7_15	15001757 - 15999688	406	0.07	0.378446
7_35	35001761 - 35996723	386	0.07	0.345865
7_5	5002537 - 5999977	373	0.07	0.290727
7_6	6001174 - 6996364	327	0.07	0.340852
7_8	8003124 - 8998565	315	0.07	0.285714
8_29	29000182 - 29930152	297	0.07	0.293233
8_8	8001874 - 8998934	352	0.07	0.323308
9_2	2004955 - 2998908	524	0.07	0.463659
1_0	12116 - 997412	309	0.06	0.310777
1_103	103001077 - 103999481	373	0.06	0.363409
1_113	113006714 - 113979478	319	0.06	0.303258
1_12	12000455 - 12999010	384	0.06	0.35589
1_164	164002665 - 164999798	312	0.06	0.325815
1_165	165000717 - 165999445	400	0.06	0.318296
1_167	167001200 - 167998892	358	0.06	0.33584
1_173	173005650 - 173997072	328	0.06	0.303258
1_174	174003948 - 174999542	374	0.06	0.370927
1_19	19003354 - 19999353	323	0.06	0.285714
1_3	3000135 - 3999701	269	0.06	0.285714
1_53	53002697 - 53997943	282	0.06	0.293233
1_6	6001226 - 6999769	306	0.06	0.300752
1_86	86005235 - 86998417	344	0.06	0.293233
1_89	89000395 - 89998645	368	0.06	0.303258
1_93	93005509 - 93991264	284	0.06	0.320802
2_121	121136774 - 121997686	292	0.06	0.298246
2_141	141004918 - 141992858	307	0.06	0.285714
2_16	16000151 - 16998562	336	0.06	0.320802
2_19	19000039 - 19999423	339	0.06	0.288221
2_22	22138978 - 22996354	291	0.06	0.308271
2_24	24000111 - 24998126	287	0.06	0.323308
2_26	26073012 - 26999450	252	0.06	0.265664
2_27	27004477 - 27992309	316	0.06	0.318296
2_31	31002183 - 31998250	301	0.06	0.320802
2_39	39001197 - 39999827	338	0.06	0.323308
2_50	50001247 - 50998670	237	0.06	0.250627
2_55	55071820 - 55998457	254	0.06	0.273183
2_59	59001048 - 59997211	291	0.06	0.298246
2_61	61003805 - 61992322	290	0.06	0.273183
2_66	66007682 - 66996183	317	0.06	0.303258
2_69	69000098 - 69999390	331	0.06	0.280702
2_83	83001834 - 83995858	262	0.06	0.220551
2_88	88000219 - 88998286	273	0.06	0.240602
2_93	93006555 - 93999323	270	0.06	0.258145
2_96	96002502 - 96996909	318	0.06	0.313283
20_0	47223 - 998687	307	0.06	0.308271
23_5	5004587 - 5773936	291	0.06	0.273183
3_100	100001846 - 100998847	361	0.06	0.328321
3_102	102001974 - 102999526	391	0.06	0.330827
3_108	108000266 - 108999411	390	0.06	0.390977
3_12	12226630 - 12995489	272	0.06	0.280702
3_32	32001408 - 32997998	316	0.06	0.295739
3_37	37001157 - 37999054	316	0.06	0.308271
3_38	38003347 - 38995535	344	0.06	0.310777
3_4	4001862 - 4998769	357	0.06	0.338346
3_43	43000579 - 43998113	372	0.06	0.350877
3_44	44001824 - 44999285	397	0.06	0.385965
3_46	46000857 - 46997571	377	0.06	0.348371
3_5	5001208 - 5999092	323	0.06	0.288221
3_61	61002343 - 61995869	277	0.06	0.283208
3_64	64001501 - 64997995	290	0.06	0.270677
3_73	73000044 - 73996184	311	0.06	0.300752
3_78	78012352 - 78999327	343	0.06	0.348371
3_89	89000059 - 89994428	262	0.06	0.245614
3_97	97000550 - 97996833	385	0.06	0.365915
4_10	10005906 - 10997575	334	0.06	0.33584
4_11	11002130 - 11992611	311	0.06	0.35589
4_12	12002721 - 12999550	366	0.06	0.343358
4_22	22003900 - 22989145	330	0.06	0.288221
4_23	23000910 - 23999910	338	0.06	0.263158
4_24	24002357 - 24996950	320	0.06	0.333333
4_26	26001927 - 26998818	330	0.06	0.305764
4_28	28001305 - 28996074	306	0.06	0.288221
4_3	3005385 - 3999498	323	0.06	0.313283
4_30	30000957 - 30999840	294	0.06	0.293233
4_39	39000705 - 39999666	327	0.06	0.295739
4_47	47000597 - 47996843	347	0.06	0.343358
4_5	5000397 - 5997346	294	0.06	0.300752
4_50	50000237 - 50997579	325	0.06	0.285714
4_51	51000243 - 51999782	256	0.06	0.263158
4_52	52000121 - 52999436	357	0.06	0.328321
4_89	89007137 - 89997729	353	0.06	0.378446
4_9	9001502 - 9999279	314	0.06	0.310777
5_1	1003775 - 1997460	381	0.06	0.35589
5_11	11002607 - 11992136	350	0.06	0.338346
5_12	12001614 - 12993860	325	0.06	0.295739
5_9	9000305 - 9998051	417	0.06	0.353383
7_17	17000545 - 17999298	366	0.06	0.328321
7_9	9002144 - 9999479	429	0.06	0.365915
8_0	13672 - 999849	288	0.06	0.265664
8_19	19004104 - 19988077	406	0.06	0.368421
1_129	129001445 - 129999031	385	0.05	0.333333
1_140	140120364 - 140998169	261	0.05	0.290727
1_157	157001857 - 157998434	308	0.05	0.303258
1_159	159003135 - 159994669	254	0.05	0.240602
1_160	160006925 - 160958391	184	0.05	0.233083
1_163	163002258 - 163997718	293	0.05	0.26817
1_32	32004848 - 32998795	281	0.05	0.283208
1_43	43003391 - 43997742	350	0.05	0.325815
1_55	55003844 - 55996266	223	0.05	0.24812
1_8	8002345 - 8999996	286	0.05	0.265664
1_87	87001768 - 87996864	292	0.05	0.298246
1_97	97001132 - 97998156	283	0.05	0.238095
11_2	2000809 - 2742622	280	0.05	0.285714
11_3	3323234 - 3995137	257	0.05	0.273183
13_18	18000609 - 18379348	146	0.05	0.195489
16_0	24857 - 606273	237	0.05	0.22807
2_100	100001014 - 100997520	287	0.05	0.275689
2_104	104002020 - 104998000	302	0.05	0.318296
2_106	106002057 - 106999646	309	0.05	0.320802
2_107	107004950 - 107995223	332	0.05	0.315789
2_111	111000887 - 111988343	314	0.05	0.310777
2_118	118000748 - 118995510	298	0.05	0.298246
2_12	12037075 - 12999936	259	0.05	0.240602
2_122	122000094 - 122999883	283	0.05	0.265664
2_128	128000191 - 128995428	270	0.05	0.273183
2_146	146002741 - 146998902	328	0.05	0.290727
2_147	147002303 - 147999277	249	0.05	0.240602
2_43	43000798 - 43998384	318	0.05	0.313283
2_60	60003525 - 60996514	294	0.05	0.235589
2_63	63004924 - 63995650	285	0.05	0.263158
2_70	70002582 - 70995838	262	0.05	0.24812
2_74	74002335 - 74996653	274	0.05	0.26817
2_75	75000894 - 75999500	259	0.05	0.250627
2_76	76004277 - 76994414	352	0.05	0.333333
2_78	78004001 - 78997018	282	0.05	0.283208
2_79	79004511 - 79999675	256	0.05	0.285714
2_84	84002075 - 84999415	333	0.05	0.303258
2_87	87003814 - 87998891	258	0.05	0.263158
3_20	20000278 - 20996400	335	0.05	0.303258
3_21	21006614 - 21996787	376	0.05	0.345865
3_3	3006344 - 3999518	342	0.05	0.358396
3_41	41003022 - 41996680	373	0.05	0.353383
3_42	42003790 - 42998346	379	0.05	0.360902
3_69	69003876 - 69995741	244	0.05	0.280702
3_70	70002059 - 70994076	238	0.05	0.273183
3_84	84002422 - 84998326	231	0.05	0.240602
3_85	85018373 - 85995742	191	0.05	0.225564
3_93	93001659 - 93994973	346	0.05	0.303258
4_0	50180 - 989515	227	0.05	0.235589
4_19	19356644 - 19998058	193	0.05	0.230576
4_27	27000372 - 27994859	346	0.05	0.303258
4_53	53002452 - 53999285	324	0.05	0.313283
4_88	88006320 - 88998944	318	0.05	0.293233
5_31	31000460 - 31998709	245	0.05	0.240602
5_52	52001366 - 52997823	401	0.05	0.41604
5_6	6392478 - 6999673	238	0.05	0.213033
7_19	19003818 - 19997606	270	0.05	0.253133
1_141	141000474 - 141909021	170	0.04	0.165414
1_4	4003871 - 4998207	316	0.04	0.298246
1_51	51000434 - 51997357	352	0.04	0.313283
1_73	73001573 - 73982371	241	0.04	0.24812
1_76	76002358 - 76997010	253	0.04	0.240602
2_103	103000257 - 103998205	301	0.04	0.313283
2_115	115004723 - 115999263	297	0.04	0.290727
2_119	119000462 - 119998775	111	0.04	0.122807
2_120	120000142 - 120994670	269	0.04	0.320802
2_143	143000537 - 143999571	178	0.04	0.218045
2_149	149000875 - 149517792	98	0.04	0.097744
2_15	15003866 - 15995197	281	0.04	0.300752
2_25	25002058 - 25816179	183	0.04	0.192982
2_44	44000126 - 44997161	336	0.04	0.273183
2_54	54013767 - 54945833	211	0.04	0.195489
2_80	80003122 - 80997612	295	0.04	0.263158
2_81	81000547 - 81937220	246	0.04	0.260652
2_86	86000058 - 86999114	264	0.04	0.270677
2_92	92000457 - 92998761	321	0.04	0.293233
27_0	3785 - 984643	184	0.04	0.203008
3_1	1000324 - 1999234	279	0.04	0.290727
3_62	62007476 - 62995422	276	0.04	0.260652
4_7	7004078 - 7995092	321	0.04	0.26817
5_3	3004086 - 3995567	178	0.04	0.18797
5_32	32001226 - 32997980	201	0.04	0.175439
5_59	59001285 - 59780211	281	0.04	0.258145
6_0	517174 - 999781	210	0.04	0.200501
6_35	35000365 - 35428840	131	0.04	0.157895
6_7	7004604 - 7998987	336	0.04	0.293233
7_36	36000235 - 36898384	257	0.04	0.243108
7_7	7006436 - 7999380	124	0.04	0.130326
8_11	11022715 - 11997067	302	0.04	0.278196
8_12	12001823 - 12998346	329	0.04	0.300752
9_0	557886 - 998813	191	0.04	0.18797
1_127	127000401 - 127996851	127	0.03	0.190476
1_142	142147613 - 142997646	179	0.03	0.205514
1_161	161046690 - 161998317	227	0.03	0.240602
1_75	75152941 - 75998477	157	0.03	0.223058
10_20	20000294 - 20384368	108	0.03	0.145363
11_20	20000034 - 20200990	68	0.03	0.112782
2_144	144017229 - 144995446	240	0.03	0.245614
2_53	53000041 - 53984167	158	0.03	0.172932
24_6	6000210 - 6269740	204	0.03	0.195489
3_2	2000032 - 2998867	242	0.03	0.223058
5_2	2002587 - 2995845	198	0.03	0.223058
1_148	148000390 - 148999760	166	0.02	0.150376
1_196	196000017 - 196199721	94	0.02	0.087719
13_0	513195 - 999325	122	0.02	0.115288
2_52	52002456 - 52995225	97	0.02	0.117794
2_82	82013163 - 82999092	72	0.02	0.090226
22_0	11040 - 998656	176	0.02	0.170426
3_111	111002147 - 111295538	71	0.02	0.075188
4_91	91001569 - 91262005	100	0.02	0.117794
1_74	74001976 - 74609611	109	0.01	0.135338
26_5	5000429 - 5242351	98	0.01	0.080201
9_24	24000358 - 24066176	37	0.01	0.025063
14_15	15000636 - 15541887	7	0	0.002506
18_11	11017280 - 11017280	1	0	0
20_14	14027577 - 14093452	7	0	0.002506
8_10	10002013 - 10079546	23	0	0.025063

## Sheet: HEARTP
GGA_Mb	Window (first – last position)	Number of SNP/ window	Proportion of genetic variance explained by the SNP window	PPA
13_16	16002637 - 16998078	488	0.44	0.486216
5_54	54001090 - 54995952	422	0.43	0.426065
19_5	5000557 - 5998521	582	0.42	0.546366
5_53	53001414 - 53997021	416	0.4	0.433584
24_1	1000070 - 1999963	814	0.36	0.681704
24_2	2000563 - 2999102	810	0.35	0.614035
10_19	19001184 - 19998197	688	0.32	0.591479
19_3	3003165 - 3999383	718	0.31	0.601504
22_4	4002399 - 4676714	964	0.3	0.669173
10_5	5000352 - 5998442	661	0.3	0.536341
14_6	6001464 - 6998468	583	0.29	0.531328
24_4	4001256 - 4993752	824	0.29	0.621554
1_111	111001733 - 111999862	401	0.28	0.370927
28_0	23942 - 999295	829	0.27	0.669173
5_50	50007692 - 50995869	419	0.27	0.413534
24_5	5000804 - 5999010	763	0.27	0.64411
1_25	25059942 - 25998907	290	0.27	0.393484
14_1	1002891 - 1999306	653	0.27	0.591479
1_28	28003314 - 28997304	340	0.27	0.35589
14_7	7000562 - 7997901	615	0.27	0.531328
21_5	5001208 - 5999307	991	0.26	0.709273
5_46	46000853 - 46999912	385	0.26	0.393484
13_10	10004731 - 10997692	359	0.26	0.373434
14_2	2000438 - 2999263	629	0.26	0.518797
17_1	1000299 - 1993540	591	0.25	0.561404
14_3	3001973 - 3999889	587	0.25	0.548872
9_22	22001116 - 22998001	579	0.24	0.516291
18_6	6000481 - 6999386	791	0.24	0.614035
1_181	181001172 - 181996465	388	0.24	0.403509
9_21	21000594 - 21998754	621	0.23	0.506266
14_5	5000251 - 5998676	649	0.23	0.541353
19_7	7003296 - 7998127	595	0.23	0.528822
5_8	8000498 - 8988758	398	0.23	0.461153
13_11	11007183 - 11999395	482	0.23	0.431078
1_179	179001074 - 179999169	411	0.23	0.43609
20_8	8001318 - 8999959	514	0.23	0.498747
24_0	7891 - 999191	703	0.23	0.593985
19_6	6000751 - 6999373	602	0.23	0.493734
26_3	3000141 - 3999454	990	0.22	0.716792
9_16	16001716 - 16999606	626	0.22	0.501253
14_10	10000304 - 10999961	652	0.22	0.581454
10_4	4000118 - 4998068	734	0.22	0.593985
17_4	4000959 - 4998341	724	0.22	0.58396
14_9	9000607 - 9998826	703	0.22	0.588972
18_2	2033439 - 2999727	578	0.22	0.533835
5_48	48000731 - 48995453	372	0.21	0.330827
14_12	12001625 - 12990825	486	0.21	0.488722
18_8	8000785 - 8991930	725	0.21	0.576441
1_192	192000815 - 192997114	362	0.21	0.373434
19_8	8000233 - 8999395	577	0.21	0.501253
19_1	1000224 - 1999134	705	0.21	0.56391
10_8	8002511 - 8999576	683	0.21	0.576441
27_2	2000333 - 2998886	1058	0.21	0.699248
4_81	81001865 - 81998533	361	0.21	0.360902
24_3	3000158 - 3999180	864	0.21	0.641604
26_2	2000388 - 2999606	822	0.2	0.629073
4_68	68001472 - 68996029	359	0.2	0.378446
6_26	26001701 - 26998783	517	0.2	0.418546
10_18	18002849 - 18999247	734	0.2	0.58396
10_6	6000563 - 6999012	674	0.2	0.60401
10_3	3001439 - 3999639	736	0.2	0.558897
13_9	9001252 - 9997149	513	0.2	0.496241
23_3	3000994 - 3999610	782	0.19	0.611529
21_3	3001322 - 3998996	772	0.19	0.606516
23_1	1001570 - 1999878	822	0.19	0.641604
18_5	5003077 - 5998715	790	0.19	0.611529
17_3	3000636 - 3999541	683	0.19	0.533835
4_15	15000769 - 15999159	360	0.19	0.320802
17_2	2000249 - 2999617	607	0.19	0.548872
4_76	76001189 - 76999095	308	0.19	0.33584
1_187	187000380 - 187999263	376	0.19	0.305764
5_29	29001834 - 29998109	355	0.19	0.37594
6_23	23001607 - 23997684	461	0.19	0.39599
2_65	65002987 - 65999518	302	0.18	0.33584
21_2	2000258 - 2999039	896	0.18	0.666667
19_4	4000523 - 4998547	588	0.18	0.541353
4_65	65002564 - 65994815	382	0.18	0.408521
21_4	4001279 - 4998314	873	0.18	0.659148
9_19	19000810 - 19999306	544	0.18	0.508772
6_5	5000233 - 5997582	410	0.18	0.408521
10_17	17001414 - 17999778	676	0.18	0.541353
5_18	18005281 - 18986761	372	0.18	0.41604
11_19	19001109 - 19997265	394	0.18	0.398496
22_3	3000446 - 3999542	539	0.18	0.481203
28_3	3000142 - 3988940	621	0.18	0.566416
14_11	11000915 - 11999159	616	0.17	0.573935
23_4	4000469 - 4998691	763	0.17	0.634085
15_6	6000311 - 6999944	511	0.17	0.433584
14_4	4001151 - 4999941	549	0.17	0.516291
5_44	44001572 - 44999656	405	0.17	0.378446
18_4	4001669 - 4999445	643	0.17	0.541353
10_12	12002551 - 12999755	691	0.17	0.556391
12_1	1007173 - 1999418	449	0.17	0.438596
13_8	8000885 - 8998322	444	0.17	0.41604
18_3	3002958 - 3999218	761	0.17	0.614035
10_13	13000454 - 13999140	692	0.17	0.619048
5_49	49000452 - 49999621	383	0.17	0.411028
1_27	27000790 - 27995808	349	0.17	0.418546
28_2	2008625 - 2999362	659	0.17	0.593985
7_30	30001345 - 30998258	519	0.17	0.471178
9_10	10001054 - 10999916	523	0.17	0.54386
5_45	45004270 - 45999760	398	0.16	0.393484
2_29	29004781 - 29996746	353	0.16	0.385965
4_88	88006320 - 88998944	318	0.16	0.310777
13_15	15001512 - 15998451	482	0.16	0.481203
2_133	133002882 - 133998978	251	0.16	0.313283
4_78	78000541 - 78997657	297	0.16	0.310777
23_2	2003312 - 2997170	690	0.16	0.548872
15_9	9002743 - 9999015	639	0.16	0.526316
4_74	74001668 - 74999379	281	0.16	0.340852
9_17	17001007 - 17999967	600	0.16	0.52381
11_8	8001658 - 8996064	578	0.16	0.488722
1_180	180001982 - 180998995	477	0.16	0.468672
1_42	42015780 - 42999329	308	0.16	0.315789
3_95	95002461 - 95999172	404	0.16	0.401002
8_21	21004762 - 21999013	480	0.16	0.461153
27_5	5000332 - 5620319	300	0.16	0.313283
6_11	11001860 - 11998094	416	0.16	0.438596
4_69	69000658 - 69993865	367	0.16	0.383459
5_51	51000232 - 51999633	451	0.15	0.41604
2_63	63004924 - 63995650	285	0.15	0.280702
9_3	3000364 - 3998841	537	0.15	0.496241
3_79	79003213 - 79999932	348	0.15	0.333333
1_57	57000875 - 57997976	405	0.15	0.385965
17_6	6000570 - 6998184	678	0.15	0.568922
10_16	16001397 - 16999678	623	0.15	0.521303
10_15	15000035 - 15998420	608	0.15	0.491228
14_13	13001684 - 13996367	559	0.15	0.503759
20_11	11000711 - 11996443	609	0.15	0.548872
27_3	3000222 - 3996811	820	0.15	0.588972
14_8	8000346 - 8998930	616	0.15	0.566416
4_24	24002357 - 24996950	320	0.15	0.318296
23_0	8243 - 999433	781	0.15	0.62406
27_1	1012090 - 1999479	745	0.15	0.576441
12_7	7000142 - 7997857	618	0.15	0.551378
1_56	56000162 - 56998456	411	0.15	0.378446
13_13	13000987 - 13998680	431	0.15	0.418546
12_15	15003442 - 15999915	570	0.15	0.496241
9_18	18001040 - 18998622	587	0.15	0.528822
9_23	23001311 - 23999904	496	0.15	0.418546
10_10	10000956 - 10997525	669	0.15	0.52381
4_72	72005129 - 72990211	281	0.15	0.303258
9_14	14001725 - 14997194	489	0.15	0.478697
9_15	15000216 - 15999852	509	0.15	0.45614
1_195	195003475 - 195995407	426	0.15	0.358396
12_12	12001263 - 12996489	472	0.15	0.426065
1_165	165000717 - 165999445	400	0.15	0.35589
1_145	145000054 - 145998774	406	0.15	0.380952
11_17	17000223 - 17997723	497	0.15	0.431078
21_1	1001186 - 1999733	877	0.15	0.636591
9_7	7005445 - 7998866	493	0.15	0.461153
12_8	8001126 - 8998440	603	0.15	0.541353
28_4	4004758 - 4964406	629	0.14	0.591479
2_10	10001868 - 10998597	303	0.14	0.323308
9_1	1000417 - 1999765	564	0.14	0.483709
15_10	10001717 - 10999147	577	0.14	0.45614
6_14	14006828 - 14999572	448	0.14	0.388471
11_15	15000155 - 15999835	608	0.14	0.466165
15_11	11000837 - 11999795	473	0.14	0.428571
15_8	8001139 - 8999979	617	0.14	0.493734
5_47	47003017 - 47999085	272	0.14	0.293233
11_11	11001215 - 11999242	508	0.14	0.511278
4_79	79003361 - 79997634	321	0.14	0.345865
5_21	21002410 - 21994735	366	0.14	0.350877
1_190	190000382 - 190991860	384	0.14	0.373434
10_14	14002632 - 14998393	604	0.14	0.481203
15_4	4000820 - 4999664	608	0.14	0.511278
1_131	131002927 - 131997291	402	0.14	0.428571
20_6	6003648 - 6997363	587	0.14	0.481203
26_0	5950 - 999374	580	0.14	0.461153
9_12	12001048 - 12997791	493	0.14	0.441103
9_9	9000575 - 9998398	617	0.14	0.521303
10_7	7000336 - 7999659	561	0.14	0.466165
4_71	71003851 - 71999395	330	0.14	0.368421
5_43	43001408 - 43998506	421	0.14	0.37594
1_109	109000932 - 109996559	411	0.14	0.426065
6_19	19001309 - 19951255	439	0.14	0.428571
17_7	7000143 - 7999150	683	0.14	0.553885
8_19	19004104 - 19988077	406	0.14	0.421053
17_8	8000497 - 8999248	704	0.14	0.541353
7_21	21003096 - 21997736	448	0.13	0.421053
2_34	34001756 - 34996555	365	0.13	0.370927
4_50	50000237 - 50997579	325	0.13	0.360902
1_176	176004507 - 176998456	402	0.13	0.403509
8_17	17001478 - 17999858	450	0.13	0.451128
6_30	30002827 - 30999133	423	0.13	0.428571
3_31	31000133 - 31998824	434	0.13	0.428571
4_66	66005172 - 66998777	406	0.13	0.365915
9_20	20000672 - 20996719	540	0.13	0.458647
1_2	2000227 - 2999255	369	0.13	0.378446
8_7	7004059 - 7999901	496	0.13	0.453634
6_8	8002588 - 8999337	511	0.13	0.448622
12_18	18002476 - 18999471	551	0.13	0.451128
11_16	16000965 - 16999456	594	0.13	0.498747
5_41	41000480 - 41998371	369	0.13	0.411028
3_75	75003293 - 75999748	402	0.13	0.408521
6_2	2000347 - 2999246	461	0.13	0.458647
6_33	33001669 - 33997231	485	0.13	0.458647
20_7	7000004 - 7998579	499	0.13	0.463659
13_12	12000451 - 12999639	468	0.13	0.406015
4_77	77003477 - 77998814	350	0.13	0.353383
12_6	6000683 - 6997857	589	0.13	0.491228
1_122	122000993 - 122995823	432	0.13	0.458647
18_1	1000133 - 1868661	601	0.13	0.503759
5_27	27000696 - 27998417	402	0.13	0.413534
15_5	5000057 - 5999958	662	0.13	0.531328
4_80	80000362 - 80998793	339	0.13	0.345865
6_29	29001552 - 29999994	515	0.13	0.483709
26_4	4000215 - 4999719	706	0.13	0.596491
19_2	2000430 - 2996897	571	0.13	0.471178
1_110	110000211 - 110997312	441	0.13	0.43609
1_53	53002697 - 53997943	282	0.13	0.280702
25_1	1000131 - 1987495	591	0.13	0.498747
6_27	27000325 - 27999574	491	0.13	0.473684
1_12	12000455 - 12999010	384	0.13	0.383459
6_18	18005021 - 18998825	428	0.13	0.413534
2_114	114004113 - 114995221	252	0.13	0.305764
4_48	48001582 - 48999624	341	0.13	0.363409
6_34	34000326 - 34999419	432	0.13	0.385965
10_2	2000167 - 2999942	597	0.13	0.488722
1_106	106001479 - 106999692	433	0.13	0.398496
4_85	85008137 - 85998919	405	0.13	0.393484
6_31	31001205 - 31998155	477	0.13	0.461153
1_193	193000093 - 193998457	413	0.13	0.385965
1_146	146007409 - 146999886	470	0.13	0.43609
3_107	107000792 - 107998878	438	0.13	0.421053
1_26	26002113 - 26999593	352	0.13	0.385965
15_2	2000804 - 2999282	570	0.13	0.493734
21_6	6001123 - 6815670	566	0.13	0.45614
6_16	16010813 - 16995254	393	0.13	0.411028
5_42	42004473 - 42998677	370	0.13	0.39599
2_16	16000151 - 16998562	336	0.13	0.298246
11_12	12000479 - 12998947	554	0.13	0.478697
9_2	2004955 - 2998908	524	0.13	0.446115
3_50	50003330 - 50995571	420	0.13	0.37594
8_4	4001015 - 4992901	383	0.13	0.35589
6_28	28003701 - 28999724	490	0.13	0.453634
10_1	1000852 - 1996855	626	0.13	0.531328
1_17	17000892 - 17999746	341	0.13	0.330827
5_40	40000042 - 40999047	363	0.13	0.363409
9_11	11002495 - 11998979	492	0.13	0.481203
4_82	82000896 - 82995064	352	0.13	0.363409
1_120	120003806 - 120994248	407	0.13	0.406015
6_1	1001852 - 1991512	451	0.13	0.383459
1_70	70004794 - 70995519	387	0.12	0.39599
4_86	86004165 - 86969315	268	0.12	0.260652
11_14	14001094 - 14996123	506	0.12	0.43609
14_14	14000126 - 14990913	596	0.12	0.483709
4_63	63002352 - 63999612	354	0.12	0.353383
2_138	138001606 - 138999926	365	0.12	0.380952
13_7	7004884 - 7998970	580	0.12	0.488722
1_114	114003129 - 114999023	421	0.12	0.413534
11_7	7000304 - 7998782	545	0.12	0.428571
7_32	32001927 - 32989622	402	0.12	0.393484
20_12	12000087 - 12998691	562	0.12	0.47619
2_62	62001908 - 62998786	307	0.12	0.295739
3_66	66003911 - 66998344	381	0.12	0.358396
6_25	25000919 - 25999547	487	0.12	0.418546
26_1	1000350 - 1999197	605	0.12	0.496241
10_9	9001929 - 9999999	518	0.12	0.426065
1_125	125000073 - 125995962	352	0.12	0.383459
20_5	5000651 - 5999452	524	0.12	0.488722
12_3	3000599 - 3998803	489	0.12	0.463659
3_7	7002535 - 7998141	398	0.12	0.393484
8_22	22002669 - 22999947	492	0.12	0.438596
1_124	124001748 - 124996146	370	0.12	0.365915
8_26	26000275 - 26998071	479	0.12	0.41604
1_58	58000628 - 58998134	355	0.12	0.380952
2_35	35001389 - 35998533	290	0.12	0.273183
13_14	14001745 - 14996106	424	0.12	0.426065
5_23	23001333 - 23999258	382	0.12	0.398496
20_1	1006067 - 1996832	412	0.12	0.37594
12_17	17003923 - 17999819	555	0.12	0.45614
5_38	38000437 - 38996916	376	0.12	0.35589
12_4	4002400 - 4997551	546	0.12	0.473684
9_8	8000477 - 8995857	531	0.12	0.491228
4_64	64006402 - 64999734	396	0.12	0.398496
1_49	49002896 - 49997561	414	0.12	0.37594
4_67	67001751 - 67993309	332	0.12	0.37594
13_6	6003685 - 6997869	531	0.12	0.413534
4_62	62008497 - 62997901	357	0.12	0.330827
5_7	7003160 - 7989300	411	0.12	0.411028
1_132	132003945 - 132998333	394	0.12	0.390977
13_5	5001506 - 5998604	541	0.12	0.451128
8_27	27000706 - 27999759	529	0.12	0.473684
11_13	13001093 - 13999472	467	0.12	0.468672
1_60	60004355 - 60997051	368	0.12	0.340852
7_31	31000070 - 31996005	490	0.12	0.41604
1_108	108001430 - 108998468	437	0.12	0.388471
20_4	4000143 - 4999255	505	0.12	0.453634
1_128	128002385 - 128997272	366	0.12	0.390977
8_29	29000182 - 29930152	297	0.12	0.298246
1_186	186004375 - 186995095	353	0.12	0.358396
7_27	27000472 - 27998248	478	0.12	0.385965
8_3	3003767 - 3998456	416	0.12	0.370927
12_10	10003317 - 10998376	470	0.12	0.426065
4_84	84004502 - 84998320	388	0.12	0.413534
28_1	1001634 - 1996248	560	0.12	0.501253
2_139	139007141 - 139999004	364	0.12	0.35589
3_49	49003295 - 49998677	366	0.12	0.390977
7_33	33000290 - 33999284	396	0.12	0.378446
3_98	98001604 - 98998990	335	0.12	0.343358
2_89	89003787 - 89999952	332	0.12	0.308271
12_13	13004985 - 13998096	489	0.12	0.443609
2_91	91002179 - 91999701	307	0.12	0.310777
22_2	2002531 - 2999963	366	0.12	0.35589
2_17	17003025 - 17998177	335	0.12	0.338346
1_1	1003228 - 1999125	304	0.12	0.325815
1_44	44001039 - 44997785	381	0.12	0.380952
27_4	4108329 - 4999960	489	0.12	0.406015
3_8	8003076 - 8999273	361	0.11	0.345865
8_28	28001005 - 28999995	487	0.11	0.448622
1_69	69000881 - 69998681	371	0.11	0.378446
5_19	19001912 - 19998127	415	0.11	0.360902
12_0	81184 - 998917	381	0.11	0.401002
18_10	10000907 - 10987050	411	0.11	0.393484
1_78	78000783 - 78998024	349	0.11	0.348371
1_45	45001631 - 45998217	393	0.11	0.378446
10_11	11001040 - 11998191	647	0.11	0.533835
1_34	34000181 - 34997356	428	0.11	0.383459
4_21	21001741 - 21999067	334	0.11	0.333333
4_61	61001499 - 61994567	393	0.11	0.343358
5_15	15000770 - 15998814	391	0.11	0.378446
2_72	72008029 - 72997698	316	0.11	0.330827
22_1	1001183 - 1997368	500	0.11	0.448622
1_189	189002387 - 189999804	437	0.11	0.37594
12_16	16001584 - 16999550	431	0.11	0.368421
5_56	56001042 - 56997472	373	0.11	0.406015
11_10	10000131 - 10994410	436	0.11	0.365915
7_9	9002144 - 9999479	429	0.11	0.385965
3_101	101002649 - 101998645	406	0.11	0.390977
5_52	52001366 - 52997823	401	0.11	0.398496
8_15	15001133 - 15993205	393	0.11	0.363409
3_94	94002004 - 94998337	329	0.11	0.343358
1_118	118001586 - 118991475	411	0.11	0.408521
3_96	96002115 - 96996738	408	0.11	0.390977
1_158	158000773 - 158998005	367	0.11	0.363409
15_3	3002321 - 3995337	535	0.11	0.458647
1_83	83003713 - 83996167	382	0.11	0.383459
1_133	133002233 - 133996605	433	0.11	0.408521
25_2	2001192 - 2887176	507	0.11	0.461153
1_22	22001940 - 22996000	412	0.11	0.446115
1_20	20003201 - 20999694	366	0.11	0.385965
6_3	3000060 - 3999959	443	0.11	0.338346
15_7	7002111 - 7999932	592	0.11	0.486216
8_6	6001191 - 6999562	452	0.11	0.390977
3_14	14005101 - 14999520	357	0.11	0.318296
14_0	50084 - 999797	413	0.11	0.39599
4_16	16001139 - 16998635	325	0.11	0.35589
13_17	17000131 - 17998760	396	0.11	0.398496
5_39	39000466 - 39998360	360	0.11	0.363409
2_132	132002106 - 132993039	301	0.11	0.305764
3_68	68003106 - 68998202	354	0.11	0.333333
2_110	110000921 - 110993886	311	0.11	0.315789
2_116	116001330 - 116998389	274	0.11	0.288221
2_127	127001901 - 127991942	281	0.11	0.295739
3_110	110000758 - 110988894	385	0.11	0.323308
2_21	21000558 - 21901484	319	0.11	0.328321
3_54	54005855 - 54998896	377	0.11	0.365915
1_84	84002231 - 84998851	437	0.11	0.406015
6_21	21000789 - 21999640	460	0.11	0.421053
6_13	13000859 - 13998969	407	0.11	0.401002
3_97	97000550 - 97996833	385	0.11	0.393484
1_67	67000674 - 67991459	332	0.11	0.305764
5_58	58001133 - 58996253	390	0.11	0.37594
21_0	13225 - 996087	573	0.11	0.501253
11_4	4001030 - 4998715	499	0.11	0.441103
3_104	104001315 - 104982338	390	0.11	0.353383
8_25	25000224 - 25997677	435	0.11	0.393484
3_80	80000782 - 80997934	368	0.11	0.35589
12_5	5000340 - 5999121	581	0.11	0.536341
5_22	22000062 - 22995297	329	0.11	0.338346
18_0	52516 - 996797	454	0.11	0.41604
25_0	5825 - 999786	283	0.11	0.320802
7_11	11000439 - 11998127	470	0.11	0.39599
8_1	1002608 - 1999902	366	0.11	0.340852
3_46	46000857 - 46997571	377	0.11	0.368421
20_9	9002657 - 9990270	459	0.11	0.418546
5_57	57002474 - 57999018	396	0.11	0.37594
2_96	96002502 - 96996909	318	0.11	0.353383
5_30	30001461 - 30994841	367	0.11	0.378446
2_45	45009480 - 45999159	319	0.11	0.333333
1_65	65000069 - 65997098	415	0.11	0.380952
2_50	50001247 - 50998670	237	0.11	0.233083
2_19	19000039 - 19999423	339	0.11	0.318296
1_16	16002529 - 16994858	377	0.11	0.408521
1_79	79001243 - 79999317	397	0.11	0.380952
1_35	35002005 - 35998816	358	0.11	0.35589
4_75	75004492 - 75992482	257	0.11	0.275689
12_14	14000037 - 14999568	524	0.11	0.468672
1_138	138002601 - 138999541	363	0.1	0.358396
5_35	35003021 - 35995637	337	0.1	0.33584
3_100	100001846 - 100998847	361	0.1	0.298246
2_113	113001416 - 113997457	276	0.1	0.330827
3_9	9000982 - 9999622	376	0.1	0.393484
2_61	61003805 - 61992322	290	0.1	0.295739
3_10	10001439 - 10998548	332	0.1	0.318296
1_177	177000356 - 177998600	399	0.1	0.365915
5_28	28003041 - 28996407	364	0.1	0.37594
17_5	5000149 - 5999595	541	0.1	0.481203
1_105	105000541 - 105997476	383	0.1	0.380952
1_29	29001510 - 29999595	353	0.1	0.325815
2_42	42007964 - 42998628	328	0.1	0.313283
1_188	188000118 - 188998231	390	0.1	0.365915
1_185	185000255 - 185998748	389	0.1	0.365915
6_17	17010826 - 17997278	414	0.1	0.388471
2_140	140001635 - 140995753	336	0.1	0.343358
17_10	10000343 - 10940517	416	0.1	0.463659
7_29	29003303 - 29998961	476	0.1	0.39599
1_139	139001905 - 139951166	336	0.1	0.305764
7_24	24000573 - 24999666	425	0.1	0.385965
4_44	44003572 - 44996222	331	0.1	0.325815
7_0	35414 - 997983	356	0.1	0.363409
3_11	11001927 - 11696784	254	0.1	0.295739
4_89	89007137 - 89997729	353	0.1	0.33584
1_115	115001140 - 115999819	373	0.1	0.393484
5_9	9000305 - 9998051	417	0.1	0.403509
13_3	3002617 - 3998616	465	0.1	0.438596
6_24	24001009 - 24999742	455	0.1	0.411028
1_54	54001671 - 54998619	257	0.1	0.278196
6_4	4003421 - 4995203	462	0.1	0.41604
4_14	14018706 - 14994223	329	0.1	0.345865
6_9	9000091 - 9999004	483	0.1	0.41604
3_72	72001647 - 72995643	330	0.1	0.285714
2_148	148001681 - 148995564	324	0.1	0.33584
3_24	24003566 - 24996970	352	0.1	0.343358
1_38	38002174 - 38998289	417	0.1	0.403509
5_1	1003775 - 1997460	381	0.1	0.388471
4_73	73002356 - 73993683	284	0.1	0.340852
12_9	9002759 - 9998218	484	0.1	0.385965
1_101	101022830 - 101993781	350	0.1	0.315789
11_18	18001466 - 18994696	411	0.1	0.393484
17_9	9004537 - 9995593	456	0.1	0.411028
3_81	81002477 - 81997801	398	0.1	0.35589
2_46	46005192 - 46996287	363	0.1	0.343358
3_25	25000983 - 25997361	364	0.1	0.390977
1_143	143002040 - 143996945	390	0.1	0.37594
9_4	4000836 - 4999336	516	0.1	0.406015
5_0	29775 - 999985	298	0.1	0.303258
8_13	13001030 - 13999975	373	0.1	0.35589
6_20	20013603 - 20996644	469	0.1	0.411028
1_92	92001660 - 92999699	386	0.1	0.380952
2_60	60003525 - 60996514	294	0.1	0.280702
1_194	194000420 - 194998901	342	0.1	0.338346
3_77	77003653 - 77983389	372	0.1	0.330827
8_9	9001532 - 9997375	369	0.1	0.373434
4_34	34001177 - 34999560	395	0.1	0.368421
3_67	67000802 - 67999348	433	0.1	0.398496
2_30	30004050 - 30999519	315	0.1	0.333333
4_23	23000910 - 23999910	338	0.1	0.313283
1_33	33001775 - 33998234	417	0.1	0.358396
15_12	12000000 - 12719992	283	0.1	0.283208
1_136	136000792 - 136995746	400	0.1	0.365915
1_59	59000685 - 59999797	368	0.1	0.348371
2_102	102003739 - 102994576	343	0.1	0.33584
7_1	1000656 - 1999224	496	0.1	0.443609
7_26	26001902 - 26998534	473	0.1	0.431078
1_130	130001965 - 130998727	398	0.1	0.363409
1_81	81008377 - 81994832	355	0.1	0.343358
2_47	47000713 - 47999595	330	0.1	0.343358
6_22	22000121 - 22996061	395	0.1	0.401002
17_0	662070 - 999997	166	0.1	0.180451
3_47	47001081 - 47998316	425	0.1	0.390977
2_66	66007682 - 66996183	317	0.1	0.343358
4_40	40001790 - 40998594	383	0.1	0.37594
3_57	57002054 - 57998852	323	0.1	0.300752
6_32	32001747 - 32999910	457	0.1	0.408521
8_24	24000565 - 24998083	476	0.1	0.428571
11_9	9000127 - 9997375	540	0.1	0.471178
1_182	182004296 - 182870323	359	0.1	0.35589
1_86	86005235 - 86998417	344	0.1	0.338346
7_23	23001680 - 23998332	419	0.1	0.365915
4_56	56000059 - 56994397	319	0.1	0.363409
3_109	109000563 - 109997943	423	0.1	0.41604
1_171	171000120 - 171999874	407	0.1	0.360902
4_52	52000121 - 52999436	357	0.1	0.35589
4_36	36003578 - 36998535	371	0.1	0.370927
20_2	2001696 - 2992559	474	0.1	0.466165
1_170	170002808 - 170999129	446	0.1	0.411028
3_86	86000672 - 86998715	336	0.1	0.340852
2_28	28002321 - 28997275	302	0.09	0.318296
4_47	47000597 - 47996843	347	0.09	0.368421
1_98	98002972 - 98999843	331	0.09	0.340852
15_1	1002290 - 1998062	644	0.09	0.536341
5_10	10003219 - 10999184	400	0.09	0.345865
1_134	134001864 - 134997284	402	0.09	0.373434
1_107	107000175 - 107998418	465	0.09	0.406015
4_83	83002589 - 83997289	321	0.09	0.283208
3_21	21006614 - 21996787	376	0.09	0.358396
8_23	23003003 - 23999911	497	0.09	0.463659
5_36	36007279 - 36999672	368	0.09	0.365915
1_30	30001634 - 30998321	424	0.09	0.406015
3_82	82000697 - 82994029	346	0.09	0.368421
4_49	49001697 - 49998108	329	0.09	0.318296
18_9	9007122 - 9998762	498	0.09	0.380952
8_5	5000864 - 5996532	375	0.09	0.368421
3_32	32001408 - 32997998	316	0.09	0.323308
7_20	20004771 - 20999643	432	0.09	0.383459
2_98	98001528 - 98998465	365	0.09	0.313283
5_20	20000972 - 20998261	398	0.09	0.403509
9_13	13000454 - 13998539	452	0.09	0.431078
13_2	2000330 - 2994904	502	0.09	0.428571
4_17	17003745 - 17997977	323	0.09	0.310777
3_37	37001157 - 37999054	316	0.09	0.308271
5_55	55000427 - 55995825	335	0.09	0.338346
2_39	39001197 - 39999827	338	0.09	0.340852
1_152	152000904 - 152996463	341	0.09	0.308271
12_11	11001448 - 11998408	455	0.09	0.41604
7_3	3000684 - 3996728	415	0.09	0.390977
4_33	33001303 - 33999667	384	0.09	0.350877
2_55	55071820 - 55998457	254	0.09	0.280702
3_92	92000582 - 92999701	405	0.09	0.363409
6_12	12001632 - 12998278	397	0.09	0.380952
2_0	22397 - 995408	229	0.09	0.298246
1_31	31003556 - 31999153	373	0.09	0.313283
5_11	11002607 - 11992136	350	0.09	0.310777
2_69	69000098 - 69999390	331	0.09	0.330827
1_52	52000127 - 52998004	387	0.09	0.35589
1_40	40001170 - 40997376	336	0.09	0.330827
2_9	9007009 - 9990590	306	0.09	0.325815
3_45	45000626 - 45998872	421	0.09	0.398496
16_0	24857 - 606273	237	0.09	0.300752
7_12	12000277 - 12998804	436	0.09	0.411028
2_71	71002370 - 71999148	244	0.09	0.303258
1_154	154000670 - 154998176	371	0.09	0.358396
7_22	22000044 - 22997682	391	0.09	0.383459
9_6	6004577 - 6998596	486	0.09	0.471178
1_191	191018395 - 191998530	322	0.09	0.33584
1_82	82001576 - 82993071	376	0.09	0.365915
2_117	117000983 - 117995914	332	0.09	0.35589
1_119	119000766 - 119999736	371	0.09	0.401002
2_70	70002582 - 70995838	262	0.09	0.288221
3_108	108000266 - 108999411	390	0.09	0.358396
11_5	5000641 - 5998062	499	0.09	0.471178
2_90	90003701 - 90999856	362	0.09	0.348371
3_64	64001501 - 64997995	290	0.09	0.323308
3_27	27014930 - 27997762	340	0.09	0.353383
1_121	121004601 - 121998086	385	0.09	0.388471
1_183	183006281 - 183999208	415	0.09	0.385965
2_48	48002673 - 48999819	307	0.09	0.295739
5_24	24000730 - 24999191	395	0.09	0.350877
20_3	3001105 - 3997580	483	0.09	0.45614
7_6	6001174 - 6996364	327	0.09	0.273183
11_6	6000357 - 6999911	530	0.09	0.441103
4_58	58004781 - 58996848	389	0.09	0.385965
2_40	40007952 - 40999399	330	0.09	0.315789
3_30	30000897 - 30993376	365	0.09	0.393484
1_62	62000024 - 62998063	356	0.09	0.353383
5_26	26000520 - 26995578	359	0.09	0.328321
7_2	2000697 - 2998804	371	0.09	0.340852
2_6	6003435 - 6996124	325	0.09	0.300752
2_99	99005572 - 99999029	370	0.09	0.365915
2_124	124000776 - 124988511	276	0.09	0.265664
7_25	25001370 - 25999993	389	0.09	0.345865
1_50	50001205 - 50997980	360	0.09	0.338346
4_43	43001322 - 43998491	421	0.09	0.378446
2_27	27004477 - 27992309	316	0.09	0.313283
2_109	109004728 - 109998854	291	0.09	0.298246
1_178	178001872 - 178999555	431	0.09	0.380952
2_22	22138978 - 22996354	291	0.09	0.305764
20_0	47223 - 998687	307	0.09	0.305764
6_15	15000230 - 15982864	339	0.09	0.360902
19_0	8216 - 997881	527	0.09	0.418546
1_85	85000672 - 85998899	341	0.09	0.290727
1_172	172002886 - 172999969	384	0.09	0.33584
3_26	26000884 - 26999094	366	0.09	0.360902
2_97	97000549 - 97998490	359	0.09	0.350877
1_144	144000086 - 144999110	426	0.09	0.380952
3_23	23000202 - 23998205	287	0.09	0.290727
7_15	15001757 - 15999688	406	0.09	0.333333
1_63	63001124 - 63995624	376	0.09	0.343358
1_169	169001420 - 169999438	346	0.09	0.370927
1_47	47000356 - 47999987	428	0.09	0.385965
2_26	26073012 - 26999450	252	0.09	0.275689
1_18	18004499 - 18988390	328	0.09	0.348371
9_5	5000912 - 5998634	485	0.09	0.408521
2_4	4003961 - 4998859	328	0.09	0.310777
2_131	131005729 - 131999754	318	0.09	0.353383
4_25	25001584 - 25998172	351	0.09	0.303258
1_11	11000279 - 11999313	371	0.09	0.348371
1_156	156000416 - 156999493	376	0.09	0.358396
1_149	149006960 - 149996423	321	0.09	0.348371
1_66	66000175 - 66999272	391	0.09	0.378446
4_29	29000748 - 29997606	349	0.09	0.35589
2_123	123000283 - 123994420	327	0.09	0.348371
4_38	38000124 - 38997248	370	0.08	0.340852
3_48	48004423 - 48999018	423	0.08	0.390977
2_2	2001795 - 2999225	340	0.08	0.303258
2_86	86000058 - 86999114	264	0.08	0.323308
2_79	79004511 - 79999675	256	0.08	0.275689
1_95	95003483 - 95999506	336	0.08	0.33584
5_37	37001174 - 37997805	422	0.08	0.388471
3_16	16001747 - 16998514	349	0.08	0.350877
2_134	134014144 - 134998549	248	0.08	0.258145
8_14	14000656 - 14999112	396	0.08	0.360902
2_77	77000552 - 77999113	315	0.08	0.35589
4_32	32003023 - 32999605	346	0.08	0.278196
1_153	153001383 - 153996178	407	0.08	0.383459
1_71	71000214 - 71999883	380	0.08	0.385965
1_61	61000224 - 61998748	354	0.08	0.333333
2_20	20005073 - 20997718	334	0.08	0.325815
2_115	115004723 - 115999263	297	0.08	0.360902
6_10	10002987 - 10998696	454	0.08	0.338346
1_102	102004903 - 102999615	401	0.08	0.35589
7_34	34002563 - 34999921	411	0.08	0.328321
4_4	4003790 - 4994926	358	0.08	0.348371
3_0	18591 - 993284	342	0.08	0.338346
2_130	130000481 - 130998287	276	0.08	0.295739
1_91	91001335 - 91998027	372	0.08	0.350877
4_42	42002595 - 42997484	376	0.08	0.370927
5_32	32001226 - 32997980	201	0.08	0.263158
3_18	18000047 - 18998324	381	0.08	0.33584
3_34	34001105 - 34996929	300	0.08	0.310777
3_105	105014226 - 105990941	362	0.08	0.308271
1_0	12116 - 997412	309	0.08	0.300752
18_7	7001181 - 7999684	425	0.08	0.370927
3_99	99013878 - 99997219	291	0.08	0.303258
13_4	4006314 - 4996964	447	0.08	0.411028
3_51	51000317 - 51998643	397	0.08	0.35589
1_68	68001891 - 68994689	367	0.08	0.37594
1_135	135001743 - 135998284	432	0.08	0.408521
4_45	45003114 - 45998700	363	0.08	0.388471
2_107	107004950 - 107995223	332	0.08	0.35589
2_7	7000241 - 7998001	334	0.08	0.310777
3_55	55005401 - 55995615	354	0.08	0.318296
3_102	102001974 - 102999526	391	0.08	0.348371
7_16	16000378 - 16998577	428	0.08	0.385965
2_38	38006720 - 38997725	329	0.08	0.325815
1_151	151003778 - 151999805	304	0.08	0.320802
3_15	15001798 - 15999193	398	0.08	0.37594
4_9	9001502 - 9999279	314	0.08	0.308271
1_137	137000784 - 137999605	350	0.08	0.295739
3_59	59001007 - 59998508	380	0.08	0.365915
5_6	6392478 - 6999673	238	0.08	0.263158
1_162	162002042 - 162999938	390	0.08	0.35589
1_100	100003420 - 100988805	345	0.08	0.325815
3_74	74001640 - 74999708	260	0.08	0.273183
2_23	23003810 - 23996304	341	0.08	0.343358
3_3	3006344 - 3999518	342	0.08	0.300752
12_2	2000396 - 2990042	414	0.08	0.370927
3_39	39000117 - 39997355	382	0.08	0.363409
6_6	6001033 - 6991395	332	0.08	0.330827
4_37	37004104 - 37995028	373	0.08	0.35589
3_22	22001404 - 22998440	322	0.08	0.330827
3_52	52002322 - 52995441	349	0.08	0.353383
4_70	70000654 - 70999645	307	0.08	0.300752
2_88	88000219 - 88998286	273	0.08	0.265664
19_9	9001097 - 9972338	316	0.08	0.308271
8_2	2001448 - 2997611	340	0.08	0.338346
7_28	28002821 - 28998425	472	0.08	0.453634
1_77	77001265 - 77997858	328	0.08	0.308271
1_13	13003777 - 13998667	323	0.08	0.300752
1_80	80001060 - 80995276	369	0.08	0.323308
23_5	5004587 - 5773936	291	0.08	0.275689
5_25	25000385 - 25999154	384	0.08	0.325815
1_51	51000434 - 51997357	352	0.08	0.343358
3_60	60011440 - 60999555	340	0.08	0.358396
1_150	150001985 - 150991782	355	0.08	0.295739
5_16	16000805 - 16998250	378	0.08	0.343358
3_19	19002818 - 19995136	358	0.08	0.363409
3_40	40001049 - 40999517	384	0.08	0.345865
3_87	87002060 - 87998702	408	0.08	0.390977
4_59	59000129 - 59996697	390	0.08	0.390977
3_103	103005146 - 103999969	366	0.08	0.320802
7_10	10002707 - 10995068	453	0.08	0.421053
1_5	5000780 - 5998429	404	0.08	0.348371
3_41	41003022 - 41996680	373	0.08	0.338346
1_112	112003431 - 112996260	403	0.08	0.333333
2_125	125000130 - 125996039	295	0.08	0.270677
3_76	76001617 - 76997592	393	0.08	0.340852
3_35	35001332 - 35993013	327	0.08	0.330827
1_157	157001857 - 157998434	308	0.08	0.305764
7_14	14001818 - 14996520	432	0.08	0.333333
1_129	129001445 - 129999031	385	0.08	0.368421
8_8	8001874 - 8998934	352	0.08	0.338346
11_1	1005255 - 1998079	374	0.08	0.293233
2_1	1000653 - 1991005	320	0.08	0.303258
3_61	61002343 - 61995869	277	0.08	0.280702
2_76	76004277 - 76994414	352	0.08	0.328321
4_13	13003575 - 13959155	295	0.08	0.290727
3_33	33001857 - 33998952	416	0.08	0.431078
3_58	58004742 - 58998514	375	0.08	0.333333
1_184	184000347 - 184994789	337	0.08	0.300752
1_166	166000511 - 166999195	418	0.08	0.350877
4_8	8003167 - 8999885	373	0.08	0.298246
3_4	4001862 - 4998769	357	0.08	0.328321
3_29	29025817 - 29999617	318	0.08	0.283208
2_128	128000191 - 128995428	270	0.08	0.270677
1_21	21007210 - 21998931	384	0.08	0.348371
3_63	63015613 - 63997299	314	0.08	0.285714
2_64	64002255 - 64995504	307	0.08	0.315789
5_17	17004254 - 17999180	372	0.08	0.368421
1_41	41004327 - 41995642	256	0.08	0.220551
4_27	27000372 - 27994859	346	0.08	0.328321
1_159	159003135 - 159994669	254	0.08	0.255639
2_105	105004198 - 105994945	244	0.08	0.255639
1_116	116024185 - 116998165	309	0.08	0.300752
3_91	91001655 - 91999970	368	0.08	0.338346
5_31	31000460 - 31998709	245	0.08	0.243108
3_73	73000044 - 73996184	311	0.08	0.283208
4_2	2000372 - 2997067	329	0.08	0.345865
2_112	112005094 - 112995482	317	0.08	0.300752
1_104	104001018 - 104917298	401	0.08	0.385965
2_108	108000662 - 108991091	319	0.07	0.333333
1_164	164002665 - 164999798	312	0.07	0.290727
1_103	103001077 - 103999481	373	0.07	0.378446
1_113	113006714 - 113979478	319	0.07	0.320802
2_36	36000394 - 36993589	337	0.07	0.330827
1_19	19003354 - 19999353	323	0.07	0.288221
4_57	57012689 - 57999232	310	0.07	0.328321
1_147	147006549 - 147995898	326	0.07	0.298246
4_7	7004078 - 7995092	321	0.07	0.323308
11_0	62065 - 997948	443	0.07	0.421053
1_72	72001446 - 72998028	309	0.07	0.310777
5_33	33000920 - 33997548	309	0.07	0.293233
4_60	60000075 - 60998203	423	0.07	0.363409
3_70	70002059 - 70994076	238	0.07	0.243108
1_39	39000098 - 39997444	352	0.07	0.303258
3_65	65001841 - 65996806	327	0.07	0.290727
2_43	43000798 - 43998384	318	0.07	0.310777
3_28	28001025 - 28989713	342	0.07	0.325815
4_3	3005385 - 3999498	323	0.07	0.33584
3_17	17000437 - 17997664	371	0.07	0.328321
2_101	101001617 - 101998789	351	0.07	0.360902
2_33	33002170 - 33998866	321	0.07	0.328321
2_41	41001878 - 41999433	310	0.07	0.330827
7_13	13000932 - 13996021	440	0.07	0.408521
2_141	141004918 - 141992858	307	0.07	0.305764
8_20	20004100 - 20998394	408	0.07	0.37594
13_1	1002151 - 1999797	256	0.07	0.285714
3_13	13003454 - 13999985	348	0.07	0.328321
2_80	80003122 - 80997612	295	0.07	0.310777
12_19	19003142 - 19922740	431	0.07	0.388471
2_92	92000457 - 92998761	321	0.07	0.280702
2_56	56009150 - 56999730	306	0.07	0.24812
1_88	88000796 - 88998272	304	0.07	0.26817
3_93	93001659 - 93994973	346	0.07	0.298246
5_4	4001030 - 4998792	331	0.07	0.340852
1_126	126001632 - 126992757	296	0.07	0.318296
4_87	87021603 - 87993363	326	0.07	0.340852
2_135	135000313 - 135950768	313	0.07	0.293233
4_41	41001099 - 41997527	349	0.07	0.308271
7_4	4000581 - 4998023	408	0.07	0.370927
3_106	106005694 - 106997009	380	0.07	0.348371
2_57	57004499 - 57994157	305	0.07	0.290727
2_68	68002388 - 68997358	317	0.07	0.305764
2_15	15003866 - 15995197	281	0.07	0.288221
1_48	48001833 - 48999249	404	0.07	0.383459
2_51	51000883 - 51998771	291	0.07	0.278196
7_5	5002537 - 5999977	373	0.07	0.328321
24_6	6000210 - 6269740	204	0.07	0.243108
3_88	88001088 - 88995205	336	0.07	0.323308
4_35	35004761 - 35999840	377	0.07	0.35589
15_0	24593 - 999898	441	0.07	0.43609
1_155	155000884 - 155998399	429	0.07	0.368421
8_16	16004081 - 16999309	464	0.07	0.388471
4_10	10005906 - 10997575	334	0.07	0.33584
3_20	20000278 - 20996400	335	0.07	0.288221
2_84	84002075 - 84999415	333	0.07	0.288221
2_126	126002785 - 126997805	332	0.07	0.293233
3_6	6000022 - 6997376	375	0.07	0.388471
2_37	37019018 - 37992884	291	0.07	0.313283
3_43	43000579 - 43998113	372	0.07	0.363409
2_13	13003360 - 13998909	310	0.07	0.24812
1_99	99003283 - 99999595	369	0.07	0.338346
1_14	14001980 - 14997821	328	0.07	0.340852
1_167	167001200 - 167998892	358	0.07	0.33584
3_56	56000993 - 56993621	393	0.07	0.390977
2_104	104002020 - 104998000	302	0.07	0.283208
1_175	175003078 - 175996880	405	0.07	0.365915
1_32	32004848 - 32998795	281	0.07	0.293233
4_28	28001305 - 28996074	306	0.07	0.288221
1_123	123017476 - 123999385	338	0.07	0.295739
1_37	37005757 - 37996887	377	0.07	0.385965
1_87	87001768 - 87996864	292	0.07	0.270677
2_78	78004001 - 78997018	282	0.07	0.283208
3_5	5001208 - 5999092	323	0.07	0.328321
8_18	18000034 - 18999028	416	0.07	0.370927
5_12	12001614 - 12993860	325	0.07	0.33584
4_1	1000448 - 1994713	287	0.06	0.313283
1_46	46003333 - 46999340	337	0.06	0.343358
3_71	71001121 - 71998408	305	0.06	0.348371
2_85	85007540 - 85995608	286	0.06	0.243108
3_44	44001824 - 44999285	397	0.06	0.378446
2_14	14000482 - 14999658	285	0.06	0.323308
2_137	137014038 - 137998431	329	0.06	0.320802
6_7	7004604 - 7998987	336	0.06	0.315789
1_15	15000413 - 15999960	345	0.06	0.293233
7_8	8003124 - 8998565	315	0.06	0.288221
20_13	13000029 - 13995584	361	0.06	0.365915
4_22	22003900 - 22989145	330	0.06	0.295739
1_117	117006518 - 117999422	321	0.06	0.310777
3_89	89000059 - 89994428	262	0.06	0.260652
4_12	12002721 - 12999550	366	0.06	0.353383
1_23	23001712 - 23998010	383	0.06	0.37594
2_106	106002057 - 106999646	309	0.06	0.300752
3_83	83001169 - 83999534	325	0.06	0.293233
2_3	3005807 - 3994287	292	0.06	0.278196
2_31	31002183 - 31998250	301	0.06	0.280702
1_43	43003391 - 43997742	350	0.06	0.345865
4_0	50180 - 989515	227	0.06	0.210526
3_12	12226630 - 12995489	272	0.06	0.310777
8_12	12001823 - 12998346	329	0.06	0.318296
2_81	81000547 - 81937220	246	0.06	0.288221
1_64	64003650 - 64998812	347	0.06	0.348371
4_55	55060435 - 55998049	283	0.06	0.295739
4_6	6001408 - 6999805	327	0.06	0.333333
7_18	18012175 - 18998345	319	0.06	0.283208
2_129	129000006 - 129996848	327	0.06	0.310777
4_46	46000232 - 46999868	411	0.06	0.408521
1_76	76002358 - 76997010	253	0.06	0.275689
3_38	38003347 - 38995535	344	0.06	0.328321
1_160	160006925 - 160958391	184	0.06	0.213033
1_90	90000293 - 90996208	355	0.06	0.315789
5_34	34003454 - 34981535	326	0.06	0.298246
2_122	122000094 - 122999883	283	0.06	0.260652
2_67	67004838 - 67998225	315	0.06	0.293233
4_54	54004324 - 54999299	319	0.06	0.295739
2_11	11003135 - 11998606	259	0.06	0.26817
3_62	62007476 - 62995422	276	0.06	0.26817
1_174	174003948 - 174999542	374	0.06	0.340852
4_53	53002452 - 53999285	324	0.06	0.318296
2_18	18000346 - 18999782	332	0.06	0.320802
1_7	7003440 - 7995739	346	0.06	0.330827
2_32	32001786 - 32998224	223	0.06	0.218045
2_54	54013767 - 54945833	211	0.06	0.218045
1_8	8002345 - 8999996	286	0.06	0.293233
2_83	83001834 - 83995858	262	0.06	0.290727
2_49	49000825 - 49995902	314	0.06	0.285714
5_14	14002615 - 14989658	386	0.06	0.305764
4_26	26001927 - 26998818	330	0.06	0.285714
1_36	36002323 - 36996568	334	0.06	0.305764
5_13	13000954 - 13999219	338	0.06	0.353383
4_5	5000397 - 5997346	294	0.06	0.290727
11_3	3323234 - 3995137	257	0.06	0.253133
1_89	89000395 - 89998645	368	0.06	0.323308
1_140	140120364 - 140998169	261	0.06	0.263158
2_94	94002120 - 94997147	290	0.06	0.275689
2_118	118000748 - 118995510	298	0.06	0.290727
5_5	5002083 - 5807130	262	0.06	0.24812
2_74	74002335 - 74996653	274	0.06	0.24812
2_24	24000111 - 24998126	287	0.06	0.300752
4_39	39000705 - 39999666	327	0.06	0.315789
3_78	78012352 - 78999327	343	0.06	0.350877
2_147	147002303 - 147999277	249	0.06	0.270677
2_121	121136774 - 121997686	292	0.06	0.303258
3_53	53000640 - 53994642	308	0.06	0.255639
1_94	94002604 - 94997391	294	0.06	0.293233
4_51	51000243 - 51999782	256	0.05	0.275689
1_93	93005509 - 93991264	284	0.05	0.278196
1_173	173005650 - 173997072	328	0.05	0.295739
7_17	17000545 - 17999298	366	0.05	0.308271
2_58	58002253 - 58998616	317	0.05	0.308271
1_24	24001443 - 24994263	283	0.05	0.260652
4_11	11002130 - 11992611	311	0.05	0.333333
3_36	36002067 - 36993287	317	0.05	0.308271
1_96	96002954 - 96999948	329	0.05	0.300752
2_142	142006321 - 142999715	292	0.05	0.290727
2_8	8000839 - 8995192	323	0.05	0.298246
1_97	97001132 - 97998156	283	0.05	0.26817
4_90	90002208 - 90995527	365	0.05	0.320802
2_73	73003968 - 73995869	233	0.05	0.22807
1_6	6001226 - 6999769	306	0.05	0.293233
2_136	136229298 - 136991512	248	0.05	0.260652
4_18	18000247 - 18832896	234	0.05	0.245614
4_19	19356644 - 19998058	193	0.05	0.197995
2_100	100001014 - 100997520	287	0.05	0.253133
1_168	168005668 - 168997872	318	0.05	0.310777
1_3	3000135 - 3999701	269	0.05	0.260652
2_111	111000887 - 111988343	314	0.05	0.338346
7_36	36000235 - 36898384	257	0.05	0.223058
6_0	517174 - 999781	210	0.05	0.213033
2_5	5000041 - 5998850	290	0.05	0.260652
4_20	20004361 - 20999751	262	0.05	0.258145
2_59	59001048 - 59997211	291	0.05	0.270677
2_95	95000038 - 95993890	256	0.05	0.265664
9_0	557886 - 998813	191	0.05	0.220551
10_0	509881 - 999195	172	0.05	0.182957
1_9	9002852 - 9999448	320	0.05	0.310777
4_31	31000353 - 31999341	297	0.05	0.300752
3_69	69003876 - 69995741	244	0.05	0.26817
2_103	103000257 - 103998205	301	0.05	0.290727
7_35	35001761 - 35996723	386	0.05	0.290727
2_75	75000894 - 75999500	259	0.05	0.270677
2_93	93006555 - 93999323	270	0.05	0.260652
2_145	145001359 - 145998779	356	0.05	0.33584
2_87	87003814 - 87998891	258	0.05	0.225564
3_42	42003790 - 42998346	379	0.05	0.310777
1_55	55003844 - 55996266	223	0.05	0.205514
1_163	163002258 - 163997718	293	0.05	0.273183
2_120	120000142 - 120994670	269	0.05	0.300752
5_59	59001285 - 59780211	281	0.05	0.283208
4_30	30000957 - 30999840	294	0.05	0.275689
2_44	44000126 - 44997161	336	0.05	0.318296
3_2	2000032 - 2998867	242	0.04	0.238095
20_10	10009222 - 10998439	403	0.04	0.345865
11_2	2000809 - 2742622	280	0.04	0.253133
2_146	146002741 - 146998902	328	0.04	0.323308
2_12	12037075 - 12999936	259	0.04	0.24812
1_4	4003871 - 4998207	316	0.04	0.313283
8_11	11022715 - 11997067	302	0.04	0.275689
27_0	3785 - 984643	184	0.04	0.213033
3_1	1000324 - 1999234	279	0.04	0.263158
1_73	73001573 - 73982371	241	0.04	0.258145
5_2	2002587 - 2995845	198	0.04	0.223058
1_148	148000390 - 148999760	166	0.04	0.182957
1_10	10002413 - 10996591	348	0.04	0.33584
2_143	143000537 - 143999571	178	0.04	0.190476
2_144	144017229 - 144995446	240	0.04	0.230576
2_25	25002058 - 25816179	183	0.04	0.192982
26_5	5000429 - 5242351	98	0.04	0.115288
3_85	85018373 - 85995742	191	0.04	0.190476
8_0	13672 - 999849	288	0.04	0.263158
1_142	142147613 - 142997646	179	0.04	0.195489
7_19	19003818 - 19997606	270	0.04	0.260652
3_90	90006584 - 90992375	295	0.04	0.26817
7_7	7006436 - 7999380	124	0.03	0.145363
11_20	20000034 - 20200990	68	0.03	0.090226
1_161	161046690 - 161998317	227	0.03	0.215539
5_3	3004086 - 3995567	178	0.03	0.197995
4_91	91001569 - 91262005	100	0.03	0.115288
1_74	74001976 - 74609611	109	0.03	0.120301
13_18	18000609 - 18379348	146	0.03	0.135338
2_52	52002456 - 52995225	97	0.03	0.065163
6_35	35000365 - 35428840	131	0.03	0.137845
10_20	20000294 - 20384368	108	0.03	0.117794
1_141	141000474 - 141909021	170	0.03	0.16792
22_0	11040 - 998656	176	0.03	0.177945
3_84	84002422 - 84998326	231	0.02	0.223058
2_53	53000041 - 53984167	158	0.02	0.170426
2_119	119000462 - 119998775	111	0.02	0.142857
13_0	513195 - 999325	122	0.02	0.150376
1_127	127000401 - 127996851	127	0.02	0.132832
1_75	75152941 - 75998477	157	0.02	0.135338
3_111	111002147 - 111295538	71	0.02	0.072682
2_82	82013163 - 82999092	72	0.02	0.100251
1_196	196000017 - 196199721	94	0.02	0.115288
2_149	149000875 - 149517792	98	0.01	0.130326
9_24	24000358 - 24066176	37	0.01	0.050125
8_10	10002013 - 10079546	23	0	0.030075
20_14	14027577 - 14093452	7	0	0.012531
14_15	15000636 - 15541887	7	0	0.015038
18_11	11017280 - 11017280	1	0	0.005013

## Sheet: LIVWT
GGA_Mb	Window (first – last position)	Number of SNP/ window	Proportion of genetic variance explained by the SNP window	PPA
26_2	2000388 - 2999606	822	0.47	0.651629
22_4	4002399 - 4676714	964	0.41	0.674185
26_3	3000141 - 3999454	990	0.35	0.691729
4_70	70000654 - 70999645	307	0.34	0.343358
4_72	72005129 - 72990211	281	0.29	0.305764
24_4	4001256 - 4993752	824	0.27	0.66416
8_28	28001005 - 28999995	487	0.26	0.423559
12_14	14000037 - 14999568	524	0.25	0.466165
27_2	2000333 - 2998886	1058	0.25	0.736842
14_14	14000126 - 14990913	596	0.24	0.493734
14_2	2000438 - 2999263	629	0.24	0.573935
23_3	3000994 - 3999610	782	0.23	0.60401
19_2	2000430 - 2996897	571	0.23	0.498747
5_51	51000232 - 51999633	451	0.23	0.461153
21_2	2000258 - 2999039	896	0.23	0.669173
4_75	75004492 - 75992482	257	0.22	0.258145
12_7	7000142 - 7997857	618	0.22	0.516291
15_8	8001139 - 8999979	617	0.22	0.538847
4_80	80000362 - 80998793	339	0.22	0.406015
4_82	82000896 - 82995064	352	0.22	0.350877
24_2	2000563 - 2999102	810	0.22	0.609023
18_3	3002958 - 3999218	761	0.22	0.631579
10_4	4000118 - 4998068	734	0.21	0.598997
12_18	18002476 - 18999471	551	0.21	0.486216
4_81	81001865 - 81998533	361	0.21	0.363409
9_19	19000810 - 19999306	544	0.21	0.491228
28_3	3000142 - 3988940	621	0.21	0.54386
2_56	56009150 - 56999730	306	0.2	0.313283
15_4	4000820 - 4999664	608	0.2	0.503759
3_65	65001841 - 65996806	327	0.2	0.378446
14_9	9000607 - 9998826	703	0.2	0.631579
14_3	3001973 - 3999889	587	0.2	0.526316
23_1	1001570 - 1999878	822	0.2	0.639098
28_2	2008625 - 2999362	659	0.2	0.536341
28_0	23942 - 999295	829	0.2	0.601504
4_78	78000541 - 78997657	297	0.2	0.325815
21_5	5001208 - 5999307	991	0.2	0.671679
24_3	3000158 - 3999180	864	0.2	0.654135
2_127	127001901 - 127991942	281	0.2	0.328321
19_0	8216 - 997881	527	0.2	0.471178
2_128	128000191 - 128995428	270	0.2	0.283208
11_14	14001094 - 14996123	506	0.2	0.45614
28_4	4004758 - 4964406	629	0.19	0.491228
3_57	57002054 - 57998852	323	0.19	0.363409
17_4	4000959 - 4998341	724	0.19	0.609023
18_5	5003077 - 5998715	790	0.19	0.631579
9_1	1000417 - 1999765	564	0.19	0.473684
27_3	3000222 - 3996811	820	0.19	0.636591
15_7	7002111 - 7999932	592	0.19	0.491228
21_1	1001186 - 1999733	877	0.19	0.666667
27_1	1012090 - 1999479	745	0.19	0.573935
14_11	11000915 - 11999159	616	0.18	0.546366
19_4	4000523 - 4998547	588	0.18	0.526316
4_59	59000129 - 59996697	390	0.18	0.37594
10_13	13000454 - 13999140	692	0.18	0.601504
1_178	178001872 - 178999555	431	0.18	0.43609
1_23	23001712 - 23998010	383	0.18	0.333333
3_66	66003911 - 66998344	381	0.18	0.363409
10_3	3001439 - 3999639	736	0.18	0.606516
4_45	45003114 - 45998700	363	0.18	0.388471
10_19	19001184 - 19998197	688	0.18	0.576441
4_79	79003361 - 79997634	321	0.17	0.310777
1_188	188000118 - 188998231	390	0.17	0.37594
7_13	13000932 - 13996021	440	0.17	0.406015
15_5	5000057 - 5999958	662	0.17	0.58396
14_8	8000346 - 8998930	616	0.17	0.528822
13_14	14001745 - 14996106	424	0.17	0.403509
4_83	83002589 - 83997289	321	0.17	0.33584
2_130	130000481 - 130998287	276	0.17	0.283208
21_4	4001279 - 4998314	873	0.17	0.669173
5_56	56001042 - 56997472	373	0.17	0.33584
19_3	3003165 - 3999383	718	0.17	0.576441
4_77	77003477 - 77998814	350	0.17	0.378446
6_2	2000347 - 2999246	461	0.17	0.443609
13_2	2000330 - 2994904	502	0.17	0.453634
1_180	180001982 - 180998995	477	0.17	0.418546
10_11	11001040 - 11998191	647	0.17	0.528822
24_1	1000070 - 1999963	814	0.17	0.629073
12_15	15003442 - 15999915	570	0.17	0.481203
3_64	64001501 - 64997995	290	0.17	0.323308
9_18	18001040 - 18998622	587	0.16	0.483709
3_77	77003653 - 77983389	372	0.16	0.39599
15_6	6000311 - 6999944	511	0.16	0.458647
4_47	47000597 - 47996843	347	0.16	0.353383
9_3	3000364 - 3998841	537	0.16	0.546366
23_4	4000469 - 4998691	763	0.16	0.636591
12_9	9002759 - 9998218	484	0.16	0.453634
10_5	5000352 - 5998442	661	0.16	0.54386
9_9	9000575 - 9998398	617	0.16	0.556391
20_6	6003648 - 6997363	587	0.16	0.531328
7_26	26001902 - 26998534	473	0.16	0.408521
10_12	12002551 - 12999755	691	0.16	0.513784
2_125	125000130 - 125996039	295	0.16	0.300752
14_0	50084 - 999797	413	0.16	0.383459
19_1	1000224 - 1999134	705	0.16	0.571429
12_8	8001126 - 8998440	603	0.16	0.498747
14_5	5000251 - 5998676	649	0.16	0.56391
4_73	73002356 - 73993683	284	0.16	0.35589
2_129	129000006 - 129996848	327	0.16	0.39599
5_39	39000466 - 39998360	360	0.16	0.380952
17_8	8000497 - 8999248	704	0.16	0.586466
4_69	69000658 - 69993865	367	0.16	0.365915
4_62	62008497 - 62997901	357	0.16	0.363409
11_15	15000155 - 15999835	608	0.16	0.548872
12_6	6000683 - 6997857	589	0.16	0.513784
11_16	16000965 - 16999456	594	0.15	0.503759
11_9	9000127 - 9997375	540	0.15	0.47619
18_8	8000785 - 8991930	725	0.15	0.568922
2_136	136229298 - 136991512	248	0.15	0.26817
19_6	6000751 - 6999373	602	0.15	0.518797
14_6	6001464 - 6998468	583	0.15	0.508772
4_46	46000232 - 46999868	411	0.15	0.390977
18_4	4001669 - 4999445	643	0.15	0.521303
18_6	6000481 - 6999386	791	0.15	0.591479
12_16	16001584 - 16999550	431	0.15	0.411028
1_28	28003314 - 28997304	340	0.15	0.385965
10_6	6000563 - 6999012	674	0.15	0.541353
22_3	3000446 - 3999542	539	0.15	0.513784
10_17	17001414 - 17999778	676	0.15	0.576441
13_15	15001512 - 15998451	482	0.15	0.468672
10_18	18002849 - 18999247	734	0.15	0.586466
10_14	14002632 - 14998393	604	0.15	0.483709
18_2	2033439 - 2999727	578	0.15	0.503759
4_63	63002352 - 63999612	354	0.15	0.363409
9_10	10001054 - 10999916	523	0.15	0.441103
19_7	7003296 - 7998127	595	0.15	0.551378
4_12	12002721 - 12999550	366	0.15	0.365915
9_21	21000594 - 21998754	621	0.15	0.498747
4_71	71003851 - 71999395	330	0.15	0.333333
6_27	27000325 - 27999574	491	0.15	0.47619
14_1	1002891 - 1999306	653	0.14	0.561404
26_4	4000215 - 4999719	706	0.14	0.541353
1_92	92001660 - 92999699	386	0.14	0.370927
5_50	50007692 - 50995869	419	0.14	0.383459
14_7	7000562 - 7997901	615	0.14	0.501253
1_177	177000356 - 177998600	399	0.14	0.413534
24_5	5000804 - 5999010	763	0.14	0.593985
10_1	1000852 - 1996855	626	0.14	0.551378
9_20	20000672 - 20996719	540	0.14	0.493734
11_8	8001658 - 8996064	578	0.14	0.513784
20_11	11000711 - 11996443	609	0.14	0.516291
7_14	14001818 - 14996520	432	0.14	0.348371
23_0	8243 - 999433	781	0.14	0.593985
18_1	1000133 - 1868661	601	0.14	0.473684
4_44	44003572 - 44996222	331	0.14	0.388471
15_2	2000804 - 2999282	570	0.14	0.541353
1_33	33001775 - 33998234	417	0.14	0.380952
14_10	10000304 - 10999961	652	0.14	0.536341
17_6	6000570 - 6998184	678	0.14	0.561404
5_43	43001408 - 43998506	421	0.14	0.403509
28_1	1001634 - 1996248	560	0.14	0.518797
1_179	179001074 - 179999169	411	0.14	0.370927
19_5	5000557 - 5998521	582	0.14	0.503759
14_4	4001151 - 4999941	549	0.14	0.493734
8_3	3003767 - 3998456	416	0.14	0.383459
17_3	3000636 - 3999541	683	0.14	0.558897
3_76	76001617 - 76997592	393	0.14	0.35589
4_90	90002208 - 90995527	365	0.14	0.411028
13_11	11007183 - 11999395	482	0.14	0.443609
19_8	8000233 - 8999395	577	0.14	0.508772
9_15	15000216 - 15999852	509	0.13	0.45614
24_0	7891 - 999191	703	0.13	0.581454
12_12	12001263 - 12996489	472	0.13	0.43609
4_53	53002452 - 53999285	324	0.13	0.388471
9_8	8000477 - 8995857	531	0.13	0.491228
6_1	1001852 - 1991512	451	0.13	0.426065
2_44	44000126 - 44997161	336	0.13	0.350877
10_0	509881 - 999195	172	0.13	0.203008
11_11	11001215 - 11999242	508	0.13	0.478697
1_106	106001479 - 106999692	433	0.13	0.448622
1_107	107000175 - 107998418	465	0.13	0.428571
4_33	33001303 - 33999667	384	0.13	0.358396
13_5	5001506 - 5998604	541	0.13	0.448622
21_3	3001322 - 3998996	772	0.13	0.573935
5_17	17004254 - 17999180	372	0.13	0.37594
6_25	25000919 - 25999547	487	0.13	0.488722
9_5	5000912 - 5998634	485	0.13	0.433584
21_6	6001123 - 6815670	566	0.13	0.518797
3_75	75003293 - 75999748	402	0.13	0.413534
11_13	13001093 - 13999472	467	0.13	0.428571
13_7	7004884 - 7998970	580	0.13	0.516291
10_2	2000167 - 2999942	597	0.13	0.463659
4_39	39000705 - 39999666	327	0.13	0.340852
15_9	9002743 - 9999015	639	0.13	0.538847
13_12	12000451 - 12999639	468	0.13	0.453634
21_0	13225 - 996087	573	0.13	0.513784
2_45	45009480 - 45999159	319	0.13	0.340852
2_48	48002673 - 48999819	307	0.13	0.318296
11_0	62065 - 997948	443	0.13	0.373434
1_172	172002886 - 172999969	384	0.13	0.368421
5_58	58001133 - 58996253	390	0.13	0.380952
10_15	15000035 - 15998420	608	0.13	0.483709
26_0	5950 - 999374	580	0.13	0.481203
12_19	19003142 - 19922740	431	0.13	0.418546
15_3	3002321 - 3995337	535	0.13	0.441103
2_23	23003810 - 23996304	341	0.13	0.313283
9_7	7005445 - 7998866	493	0.13	0.426065
10_8	8002511 - 8999576	683	0.13	0.548872
17_10	10000343 - 10940517	416	0.13	0.433584
12_4	4002400 - 4997551	546	0.13	0.471178
4_38	38000124 - 38997248	370	0.13	0.373434
5_54	54001090 - 54995952	422	0.13	0.45614
1_78	78000783 - 78998024	349	0.13	0.360902
8_19	19004104 - 19988077	406	0.13	0.385965
6_34	34000326 - 34999419	432	0.13	0.411028
3_62	62007476 - 62995422	276	0.13	0.330827
7_1	1000656 - 1999224	496	0.13	0.380952
6_3	3000060 - 3999959	443	0.12	0.438596
12_10	10003317 - 10998376	470	0.12	0.448622
5_10	10003219 - 10999184	400	0.12	0.398496
2_139	139007141 - 139999004	364	0.12	0.373434
1_2	2000227 - 2999255	369	0.12	0.373434
10_10	10000956 - 10997525	669	0.12	0.533835
4_37	37004104 - 37995028	373	0.12	0.388471
5_55	55000427 - 55995825	335	0.12	0.315789
3_97	97000550 - 97996833	385	0.12	0.358396
6_13	13000859 - 13998969	407	0.12	0.41604
13_4	4006314 - 4996964	447	0.12	0.443609
7_30	30001345 - 30998258	519	0.12	0.406015
7_23	23001680 - 23998332	419	0.12	0.431078
9_22	22001116 - 22998001	579	0.12	0.47619
25_1	1000131 - 1987495	591	0.12	0.533835
5_8	8000498 - 8988758	398	0.12	0.398496
20_3	3001105 - 3997580	483	0.12	0.431078
20_8	8001318 - 8999959	514	0.12	0.498747
6_21	21000789 - 21999640	460	0.12	0.378446
3_63	63015613 - 63997299	314	0.12	0.305764
14_12	12001625 - 12990825	486	0.12	0.471178
23_2	2003312 - 2997170	690	0.12	0.566416
8_16	16004081 - 16999309	464	0.12	0.448622
4_64	64006402 - 64999734	396	0.12	0.378446
26_1	1000350 - 1999197	605	0.12	0.511278
6_28	28003701 - 28999724	490	0.12	0.491228
5_27	27000696 - 27998417	402	0.12	0.41604
4_48	48001582 - 48999624	341	0.12	0.348371
12_11	11001448 - 11998408	455	0.12	0.428571
7_15	15001757 - 15999688	406	0.12	0.401002
5_9	9000305 - 9998051	417	0.12	0.35589
6_12	12001632 - 12998278	397	0.12	0.398496
3_80	80000782 - 80997934	368	0.12	0.305764
9_12	12001048 - 12997791	493	0.12	0.463659
1_120	120003806 - 120994248	407	0.12	0.438596
2_19	19000039 - 19999423	339	0.12	0.370927
6_29	29001552 - 29999994	515	0.12	0.488722
1_37	37005757 - 37996887	377	0.12	0.363409
17_7	7000143 - 7999150	683	0.12	0.528822
3_73	73000044 - 73996184	311	0.12	0.305764
1_30	30001634 - 30998321	424	0.12	0.423559
2_131	131005729 - 131999754	318	0.12	0.33584
7_34	34002563 - 34999921	411	0.12	0.398496
15_10	10001717 - 10999147	577	0.12	0.496241
1_26	26002113 - 26999593	352	0.12	0.37594
6_26	26001701 - 26998783	517	0.12	0.443609
15_1	1002290 - 1998062	644	0.12	0.528822
11_12	12000479 - 12998947	554	0.12	0.478697
1_49	49002896 - 49997561	414	0.12	0.39599
5_52	52001366 - 52997823	401	0.12	0.37594
7_16	16000378 - 16998577	428	0.12	0.401002
6_4	4003421 - 4995203	462	0.12	0.39599
9_16	16001716 - 16999606	626	0.12	0.496241
1_12	12000455 - 12999010	384	0.11	0.403509
1_25	25059942 - 25998907	290	0.11	0.325815
4_85	85008137 - 85998919	405	0.11	0.388471
8_24	24000565 - 24998083	476	0.11	0.453634
12_0	81184 - 998917	381	0.11	0.358396
3_67	67000802 - 67999348	433	0.11	0.438596
2_47	47000713 - 47999595	330	0.11	0.368421
8_6	6001191 - 6999562	452	0.11	0.388471
1_16	16002529 - 16994858	377	0.11	0.365915
1_20	20003201 - 20999694	366	0.11	0.388471
1_185	185000255 - 185998748	389	0.11	0.358396
3_31	31000133 - 31998824	434	0.11	0.403509
4_36	36003578 - 36998535	371	0.11	0.360902
6_11	11001860 - 11998094	416	0.11	0.401002
7_29	29003303 - 29998961	476	0.11	0.403509
3_58	58004742 - 58998514	375	0.11	0.350877
2_0	22397 - 995408	229	0.11	0.225564
11_17	17000223 - 17997723	497	0.11	0.443609
2_49	49000825 - 49995902	314	0.11	0.368421
12_5	5000340 - 5999121	581	0.11	0.518797
4_50	50000237 - 50997579	325	0.11	0.365915
11_7	7000304 - 7998782	545	0.11	0.473684
3_48	48004423 - 48999018	423	0.11	0.423559
20_2	2001696 - 2992559	474	0.11	0.463659
4_15	15000769 - 15999159	360	0.11	0.388471
12_3	3000599 - 3998803	489	0.11	0.45614
1_105	105000541 - 105997476	383	0.11	0.403509
8_25	25000224 - 25997677	435	0.11	0.380952
3_25	25000983 - 25997361	364	0.11	0.421053
11_5	5000641 - 5998062	499	0.11	0.411028
5_29	29001834 - 29998109	355	0.11	0.315789
10_16	16001397 - 16999678	623	0.11	0.506266
13_3	3002617 - 3998616	465	0.11	0.451128
7_27	27000472 - 27998248	478	0.11	0.463659
2_32	32001786 - 32998224	223	0.11	0.230576
1_183	183006281 - 183999208	415	0.11	0.388471
12_13	13004985 - 13998096	489	0.11	0.443609
4_65	65002564 - 65994815	382	0.11	0.413534
9_4	4000836 - 4999336	516	0.11	0.483709
1_145	145000054 - 145998774	406	0.11	0.411028
3_32	32001408 - 32997998	316	0.11	0.328321
1_102	102004903 - 102999615	401	0.11	0.388471
1_29	29001510 - 29999595	353	0.11	0.353383
20_9	9002657 - 9990270	459	0.11	0.423559
3_47	47001081 - 47998316	425	0.11	0.426065
4_42	42002595 - 42997484	376	0.11	0.428571
2_27	27004477 - 27992309	316	0.11	0.340852
9_17	17001007 - 17999967	600	0.11	0.481203
11_18	18001466 - 18994696	411	0.11	0.358396
4_84	84004502 - 84998320	388	0.11	0.388471
12_1	1007173 - 1999418	449	0.11	0.408521
3_50	50003330 - 50995571	420	0.11	0.368421
7_12	12000277 - 12998804	436	0.11	0.413534
2_110	110000921 - 110993886	311	0.11	0.328321
9_11	11002495 - 11998979	492	0.11	0.411028
8_20	20004100 - 20998394	408	0.11	0.348371
8_21	21004762 - 21999013	480	0.11	0.428571
3_7	7002535 - 7998141	398	0.11	0.373434
13_6	6003685 - 6997869	531	0.11	0.471178
4_74	74001668 - 74999379	281	0.11	0.340852
2_99	99005572 - 99999029	370	0.11	0.393484
18_0	52516 - 996797	454	0.11	0.431078
6_19	19001309 - 19951255	439	0.11	0.393484
25_2	2001192 - 2887176	507	0.11	0.466165
3_29	29025817 - 29999617	318	0.11	0.318296
1_38	38002174 - 38998289	417	0.11	0.380952
4_67	67001751 - 67993309	332	0.11	0.373434
2_64	64002255 - 64995504	307	0.11	0.315789
6_8	8002588 - 8999337	511	0.11	0.458647
17_2	2000249 - 2999617	607	0.1	0.541353
22_2	2002531 - 2999963	366	0.1	0.413534
3_56	56000993 - 56993621	393	0.1	0.35589
7_24	24000573 - 24999666	425	0.1	0.345865
3_92	92000582 - 92999701	405	0.1	0.353383
4_41	41001099 - 41997527	349	0.1	0.373434
1_27	27000790 - 27995808	349	0.1	0.350877
1_182	182004296 - 182870323	359	0.1	0.350877
4_49	49001697 - 49998108	329	0.1	0.325815
1_63	63001124 - 63995624	376	0.1	0.390977
3_109	109000563 - 109997943	423	0.1	0.380952
2_46	46005192 - 46996287	363	0.1	0.348371
22_1	1001183 - 1997368	500	0.1	0.453634
5_57	57002474 - 57999018	396	0.1	0.373434
13_9	9001252 - 9997149	513	0.1	0.478697
1_18	18004499 - 18988390	328	0.1	0.295739
6_20	20013603 - 20996644	469	0.1	0.406015
4_54	54004324 - 54999299	319	0.1	0.323308
17_1	1000299 - 1993540	591	0.1	0.506266
3_106	106005694 - 106997009	380	0.1	0.383459
1_65	65000069 - 65997098	415	0.1	0.365915
1_175	175003078 - 175996880	405	0.1	0.365915
3_110	110000758 - 110988894	385	0.1	0.37594
14_13	13001684 - 13996367	559	0.1	0.463659
2_137	137014038 - 137998431	329	0.1	0.305764
6_10	10002987 - 10998696	454	0.1	0.390977
6_14	14006828 - 14999572	448	0.1	0.378446
1_189	189002387 - 189999804	437	0.1	0.393484
4_34	34001177 - 34999560	395	0.1	0.358396
3_0	18591 - 993284	342	0.1	0.360902
1_144	144000086 - 144999110	426	0.1	0.373434
9_23	23001311 - 23999904	496	0.1	0.443609
1_165	165000717 - 165999445	400	0.1	0.441103
20_5	5000651 - 5999452	524	0.1	0.466165
5_37	37001174 - 37997805	422	0.1	0.408521
2_140	140001635 - 140995753	336	0.1	0.308271
7_10	10002707 - 10995068	453	0.1	0.408521
8_17	17001478 - 17999858	450	0.1	0.423559
5_48	48000731 - 48995453	372	0.1	0.368421
1_36	36002323 - 36996568	334	0.1	0.33584
3_102	102001974 - 102999526	391	0.1	0.413534
17_9	9004537 - 9995593	456	0.1	0.39599
4_40	40001790 - 40998594	383	0.1	0.401002
7_4	4000581 - 4998023	408	0.1	0.398496
3_21	21006614 - 21996787	376	0.1	0.368421
3_45	45000626 - 45998872	421	0.1	0.388471
6_17	17010826 - 17997278	414	0.1	0.403509
9_2	2004955 - 2998908	524	0.1	0.478697
1_138	138002601 - 138999541	363	0.1	0.338346
1_110	110000211 - 110997312	441	0.1	0.418546
5_28	28003041 - 28996407	364	0.1	0.305764
1_108	108001430 - 108998468	437	0.1	0.388471
1_112	112003431 - 112996260	403	0.1	0.378446
11_19	19001109 - 19997265	394	0.1	0.438596
1_133	133002233 - 133996605	433	0.1	0.431078
1_62	62000024 - 62998063	356	0.1	0.358396
13_16	16002637 - 16998078	488	0.1	0.413534
1_71	71000214 - 71999883	380	0.1	0.421053
4_76	76001189 - 76999095	308	0.1	0.33584
6_18	18005021 - 18998825	428	0.1	0.398496
3_70	70002059 - 70994076	238	0.1	0.265664
1_86	86005235 - 86998417	344	0.1	0.350877
7_2	2000697 - 2998804	371	0.1	0.358396
1_58	58000628 - 58998134	355	0.1	0.363409
4_43	43001322 - 43998491	421	0.1	0.418546
1_51	51000434 - 51997357	352	0.1	0.363409
8_27	27000706 - 27999759	529	0.1	0.433584
1_176	176004507 - 176998456	402	0.1	0.345865
9_14	14001725 - 14997194	489	0.1	0.443609
1_47	47000356 - 47999987	428	0.1	0.408521
7_31	31000070 - 31996005	490	0.1	0.401002
5_30	30001461 - 30994841	367	0.1	0.33584
4_60	60000075 - 60998203	423	0.1	0.41604
1_66	66000175 - 66999272	391	0.1	0.383459
4_31	31000353 - 31999341	297	0.1	0.323308
27_4	4108329 - 4999960	489	0.1	0.448622
1_135	135001743 - 135998284	432	0.1	0.383459
1_13	13003777 - 13998667	323	0.1	0.35589
1_17	17000892 - 17999746	341	0.1	0.338346
3_54	54005855 - 54998896	377	0.1	0.365915
1_82	82001576 - 82993071	376	0.1	0.363409
3_100	100001846 - 100998847	361	0.1	0.323308
5_40	40000042 - 40999047	363	0.1	0.390977
8_13	13001030 - 13999975	373	0.1	0.388471
4_66	66005172 - 66998777	406	0.1	0.380952
5_53	53001414 - 53997021	416	0.09	0.408521
2_146	146002741 - 146998902	328	0.09	0.305764
3_59	59001007 - 59998508	380	0.09	0.363409
2_58	58002253 - 58998616	317	0.09	0.300752
2_132	132002106 - 132993039	301	0.09	0.323308
4_57	57012689 - 57999232	310	0.09	0.303258
2_138	138001606 - 138999926	365	0.09	0.363409
1_21	21007210 - 21998931	384	0.09	0.345865
1_117	117006518 - 117999422	321	0.09	0.338346
7_3	3000684 - 3996728	415	0.09	0.39599
24_6	6000210 - 6269740	204	0.09	0.205514
3_55	55005401 - 55995615	354	0.09	0.380952
6_15	15000230 - 15982864	339	0.09	0.373434
8_23	23003003 - 23999911	497	0.09	0.43609
18_9	9007122 - 9998762	498	0.09	0.43609
5_22	22000062 - 22995297	329	0.09	0.350877
2_90	90003701 - 90999856	362	0.09	0.340852
7_21	21003096 - 21997736	448	0.09	0.411028
8_26	26000275 - 26998071	479	0.09	0.406015
5_14	14002615 - 14989658	386	0.09	0.358396
1_170	170002808 - 170999129	446	0.09	0.428571
18_7	7001181 - 7999684	425	0.09	0.385965
1_187	187000380 - 187999263	376	0.09	0.365915
3_68	68003106 - 68998202	354	0.09	0.388471
3_104	104001315 - 104982338	390	0.09	0.390977
4_3	3005385 - 3999498	323	0.09	0.315789
3_3	3006344 - 3999518	342	0.09	0.310777
5_44	44001572 - 44999656	405	0.09	0.37594
1_52	52000127 - 52998004	387	0.09	0.360902
3_28	28001025 - 28989713	342	0.09	0.303258
1_173	173005650 - 173997072	328	0.09	0.308271
1_166	166000511 - 166999195	418	0.09	0.390977
20_12	12000087 - 12998691	562	0.09	0.496241
5_24	24000730 - 24999191	395	0.09	0.37594
10_9	9001929 - 9999999	518	0.09	0.438596
2_123	123000283 - 123994420	327	0.09	0.295739
4_68	68001472 - 68996029	359	0.09	0.378446
2_133	133002882 - 133998978	251	0.09	0.260652
4_61	61001499 - 61994567	393	0.09	0.39599
1_46	46003333 - 46999340	337	0.09	0.293233
11_1	1005255 - 1998079	374	0.09	0.373434
2_113	113001416 - 113997457	276	0.09	0.318296
3_107	107000792 - 107998878	438	0.09	0.426065
7_20	20004771 - 20999643	432	0.09	0.423559
2_62	62001908 - 62998786	307	0.09	0.363409
19_9	9001097 - 9972338	316	0.09	0.320802
2_43	43000798 - 43998384	318	0.09	0.338346
5_15	15000770 - 15998814	391	0.09	0.325815
8_7	7004059 - 7999901	496	0.09	0.441103
1_149	149006960 - 149996423	321	0.09	0.338346
17_5	5000149 - 5999595	541	0.09	0.466165
3_19	19002818 - 19995136	358	0.09	0.360902
1_109	109000932 - 109996559	411	0.09	0.413534
1_114	114003129 - 114999023	421	0.09	0.39599
5_11	11002607 - 11992136	350	0.09	0.385965
1_81	81008377 - 81994832	355	0.09	0.345865
2_97	97000549 - 97998490	359	0.09	0.358396
20_1	1006067 - 1996832	412	0.09	0.398496
2_126	126002785 - 126997805	332	0.09	0.350877
1_131	131002927 - 131997291	402	0.09	0.408521
7_36	36000235 - 36898384	257	0.09	0.235589
2_124	124000776 - 124988511	276	0.09	0.295739
3_24	24003566 - 24996970	352	0.09	0.340852
11_6	6000357 - 6999911	530	0.09	0.478697
4_21	21001741 - 21999067	334	0.09	0.295739
8_2	2001448 - 2997611	340	0.09	0.363409
3_95	95002461 - 95999172	404	0.09	0.353383
6_16	16010813 - 16995254	393	0.09	0.35589
2_24	24000111 - 24998126	287	0.09	0.285714
6_32	32001747 - 32999910	457	0.09	0.448622
1_61	61000224 - 61998748	354	0.09	0.343358
8_12	12001823 - 12998346	329	0.09	0.33584
2_91	91002179 - 91999701	307	0.09	0.283208
1_146	146007409 - 146999886	470	0.09	0.380952
3_96	96002115 - 96996738	408	0.09	0.411028
3_46	46000857 - 46997571	377	0.09	0.33584
1_113	113006714 - 113979478	319	0.09	0.328321
1_174	174003948 - 174999542	374	0.09	0.373434
3_8	8003076 - 8999273	361	0.09	0.330827
1_77	77001265 - 77997858	328	0.09	0.313283
1_115	115001140 - 115999819	373	0.09	0.388471
15_0	24593 - 999898	441	0.09	0.406015
1_136	136000792 - 136995746	400	0.09	0.383459
8_8	8001874 - 8998934	352	0.09	0.360902
1_104	104001018 - 104917298	401	0.09	0.365915
1_79	79001243 - 79999317	397	0.09	0.378446
3_105	105014226 - 105990941	362	0.09	0.348371
3_15	15001798 - 15999193	398	0.09	0.373434
2_26	26073012 - 26999450	252	0.09	0.243108
5_4	4001030 - 4998792	331	0.09	0.35589
1_111	111001733 - 111999862	401	0.09	0.380952
1_91	91001335 - 91998027	372	0.09	0.370927
3_9	9000982 - 9999622	376	0.09	0.343358
6_33	33001669 - 33997231	485	0.09	0.423559
3_5	5001208 - 5999092	323	0.09	0.328321
4_52	52000121 - 52999436	357	0.09	0.360902
1_155	155000884 - 155998399	429	0.08	0.418546
5_16	16000805 - 16998250	378	0.08	0.345865
1_181	181001172 - 181996465	388	0.08	0.37594
10_7	7000336 - 7999659	561	0.08	0.461153
1_132	132003945 - 132998333	394	0.08	0.370927
1_162	162002042 - 162999938	390	0.08	0.348371
7_22	22000044 - 22997682	391	0.08	0.328321
1_122	122000993 - 122995823	432	0.08	0.385965
3_53	53000640 - 53994642	308	0.08	0.283208
3_101	101002649 - 101998645	406	0.08	0.41604
7_17	17000545 - 17999298	366	0.08	0.338346
2_37	37019018 - 37992884	291	0.08	0.290727
1_186	186004375 - 186995095	353	0.08	0.293233
3_16	16001747 - 16998514	349	0.08	0.348371
3_18	18000047 - 18998324	381	0.08	0.365915
12_17	17003923 - 17999819	555	0.08	0.488722
3_52	52002322 - 52995441	349	0.08	0.37594
1_195	195003475 - 195995407	426	0.08	0.401002
3_60	60011440 - 60999555	340	0.08	0.328321
2_112	112005094 - 112995482	317	0.08	0.363409
13_17	17000131 - 17998760	396	0.08	0.421053
1_19	19003354 - 19999353	323	0.08	0.325815
8_18	18000034 - 18999028	416	0.08	0.388471
20_7	7000004 - 7998579	499	0.08	0.463659
13_8	8000885 - 8998322	444	0.08	0.393484
3_72	72001647 - 72995643	330	0.08	0.298246
1_128	128002385 - 128997272	366	0.08	0.378446
8_14	14000656 - 14999112	396	0.08	0.393484
1_154	154000670 - 154998176	371	0.08	0.338346
4_25	25001584 - 25998172	351	0.08	0.350877
1_139	139001905 - 139951166	336	0.08	0.328321
5_1	1003775 - 1997460	381	0.08	0.368421
9_6	6004577 - 6998596	486	0.08	0.451128
2_141	141004918 - 141992858	307	0.08	0.365915
2_78	78004001 - 78997018	282	0.08	0.283208
4_58	58004781 - 58996848	389	0.08	0.345865
3_42	42003790 - 42998346	379	0.08	0.348371
5_18	18005281 - 18986761	372	0.08	0.328321
1_169	169001420 - 169999438	346	0.08	0.315789
4_89	89007137 - 89997729	353	0.08	0.340852
3_83	83001169 - 83999534	325	0.08	0.340852
20_0	47223 - 998687	307	0.08	0.320802
2_41	41001878 - 41999433	310	0.08	0.325815
1_69	69000881 - 69998681	371	0.08	0.360902
2_7	7000241 - 7998001	334	0.08	0.320802
1_45	45001631 - 45998217	393	0.08	0.33584
1_150	150001985 - 150991782	355	0.08	0.338346
4_4	4003790 - 4994926	358	0.08	0.33584
3_35	35001332 - 35993013	327	0.08	0.318296
1_193	193000093 - 193998457	413	0.08	0.365915
7_28	28002821 - 28998425	472	0.08	0.408521
2_115	115004723 - 115999263	297	0.08	0.283208
7_33	33000290 - 33999284	396	0.08	0.411028
1_50	50001205 - 50997980	360	0.08	0.35589
6_5	5000233 - 5997582	410	0.08	0.383459
3_94	94002004 - 94998337	329	0.08	0.340852
1_143	143002040 - 143996945	390	0.08	0.358396
7_19	19003818 - 19997606	270	0.08	0.310777
1_119	119000766 - 119999736	371	0.08	0.308271
5_12	12001614 - 12993860	325	0.08	0.33584
3_13	13003454 - 13999985	348	0.08	0.360902
2_69	69000098 - 69999390	331	0.08	0.293233
1_118	118001586 - 118991475	411	0.08	0.393484
1_84	84002231 - 84998851	437	0.08	0.378446
2_148	148001681 - 148995564	324	0.08	0.33584
11_10	10000131 - 10994410	436	0.08	0.368421
1_4	4003871 - 4998207	316	0.08	0.275689
1_134	134001864 - 134997284	402	0.08	0.358396
6_30	30002827 - 30999133	423	0.08	0.37594
4_5	5000397 - 5997346	294	0.08	0.288221
2_106	106002057 - 106999646	309	0.08	0.270677
2_102	102003739 - 102994576	343	0.08	0.378446
12_2	2000396 - 2990042	414	0.08	0.380952
2_1	1000653 - 1991005	320	0.08	0.310777
2_65	65002987 - 65999518	302	0.08	0.300752
3_14	14005101 - 14999520	357	0.08	0.330827
13_13	13000987 - 13998680	431	0.08	0.411028
2_18	18000346 - 18999782	332	0.08	0.315789
1_191	191018395 - 191998530	322	0.08	0.305764
1_171	171000120 - 171999874	407	0.08	0.390977
1_101	101022830 - 101993781	350	0.08	0.340852
2_39	39001197 - 39999827	338	0.08	0.313283
3_30	30000897 - 30993376	365	0.08	0.358396
4_17	17003745 - 17997977	323	0.08	0.345865
3_87	87002060 - 87998702	408	0.08	0.411028
2_142	142006321 - 142999715	292	0.08	0.303258
1_57	57000875 - 57997976	405	0.08	0.411028
1_3	3000135 - 3999701	269	0.08	0.270677
18_10	10000907 - 10987050	411	0.08	0.33584
4_1	1000448 - 1994713	287	0.08	0.310777
3_61	61002343 - 61995869	277	0.08	0.285714
9_13	13000454 - 13998539	452	0.08	0.401002
1_95	95003483 - 95999506	336	0.08	0.325815
4_27	27000372 - 27994859	346	0.08	0.345865
3_49	49003295 - 49998677	366	0.08	0.328321
2_30	30004050 - 30999519	315	0.08	0.310777
1_85	85000672 - 85998899	341	0.08	0.33584
2_114	114004113 - 114995221	252	0.08	0.283208
6_24	24001009 - 24999742	455	0.08	0.411028
2_13	13003360 - 13998909	310	0.08	0.308271
1_190	190000382 - 190991860	384	0.08	0.358396
1_1	1003228 - 1999125	304	0.07	0.333333
1_126	126001632 - 126992757	296	0.07	0.330827
4_56	56000059 - 56994397	319	0.07	0.323308
5_38	38000437 - 38996916	376	0.07	0.365915
3_98	98001604 - 98998990	335	0.07	0.345865
2_72	72008029 - 72997698	316	0.07	0.343358
2_98	98001528 - 98998465	365	0.07	0.33584
3_91	91001655 - 91999970	368	0.07	0.388471
5_19	19001912 - 19998127	415	0.07	0.358396
20_4	4000143 - 4999255	505	0.07	0.39599
3_74	74001640 - 74999708	260	0.07	0.260652
3_26	26000884 - 26999094	366	0.07	0.328321
5_45	45004270 - 45999760	398	0.07	0.368421
1_168	168005668 - 168997872	318	0.07	0.338346
4_28	28001305 - 28996074	306	0.07	0.340852
1_34	34000181 - 34997356	428	0.07	0.413534
3_108	108000266 - 108999411	390	0.07	0.350877
15_11	11000837 - 11999795	473	0.07	0.423559
8_15	15001133 - 15993205	393	0.07	0.363409
1_123	123017476 - 123999385	338	0.07	0.338346
6_31	31001205 - 31998155	477	0.07	0.401002
5_41	41000480 - 41998371	369	0.07	0.343358
8_5	5000864 - 5996532	375	0.07	0.338346
1_35	35002005 - 35998816	358	0.07	0.348371
7_11	11000439 - 11998127	470	0.07	0.41604
3_51	51000317 - 51998643	397	0.07	0.323308
5_23	23001333 - 23999258	382	0.07	0.35589
2_2	2001795 - 2999225	340	0.07	0.35589
1_88	88000796 - 88998272	304	0.07	0.288221
1_121	121004601 - 121998086	385	0.07	0.37594
3_93	93001659 - 93994973	346	0.07	0.358396
2_42	42007964 - 42998628	328	0.07	0.333333
2_68	68002388 - 68997358	317	0.07	0.313283
3_103	103005146 - 103999969	366	0.07	0.330827
5_36	36007279 - 36999672	368	0.07	0.390977
8_22	22002669 - 22999947	492	0.07	0.428571
1_22	22001940 - 22996000	412	0.07	0.398496
2_50	50001247 - 50998670	237	0.07	0.235589
13_1	1002151 - 1999797	256	0.07	0.278196
4_8	8003167 - 8999885	373	0.07	0.403509
2_94	94002120 - 94997147	290	0.07	0.303258
4_11	11002130 - 11992611	311	0.07	0.318296
1_64	64003650 - 64998812	347	0.07	0.325815
1_89	89000395 - 89998645	368	0.07	0.385965
4_35	35004761 - 35999840	377	0.07	0.33584
1_70	70004794 - 70995519	387	0.07	0.358396
3_86	86000672 - 86998715	336	0.07	0.320802
5_20	20000972 - 20998261	398	0.07	0.338346
3_81	81002477 - 81997801	398	0.07	0.343358
3_41	41003022 - 41996680	373	0.07	0.338346
3_23	23000202 - 23998205	287	0.07	0.310777
1_137	137000784 - 137999605	350	0.07	0.343358
1_94	94002604 - 94997391	294	0.07	0.285714
1_100	100003420 - 100988805	345	0.07	0.338346
4_7	7004078 - 7995092	321	0.07	0.298246
7_9	9002144 - 9999479	429	0.07	0.365915
8_1	1002608 - 1999902	366	0.07	0.350877
3_99	99013878 - 99997219	291	0.07	0.270677
3_82	82000697 - 82994029	346	0.07	0.308271
2_10	10001868 - 10998597	303	0.07	0.313283
5_25	25000385 - 25999154	384	0.07	0.360902
4_51	51000243 - 51999782	256	0.07	0.285714
6_9	9000091 - 9999004	483	0.07	0.423559
1_80	80001060 - 80995276	369	0.07	0.360902
2_16	16000151 - 16998562	336	0.07	0.338346
3_71	71001121 - 71998408	305	0.07	0.333333
3_34	34001105 - 34996929	300	0.07	0.280702
1_96	96002954 - 96999948	329	0.07	0.328321
4_23	23000910 - 23999910	338	0.07	0.320802
1_67	67000674 - 67991459	332	0.07	0.338346
2_61	61003805 - 61992322	290	0.07	0.288221
1_156	156000416 - 156999493	376	0.07	0.330827
2_3	3005807 - 3994287	292	0.07	0.300752
11_4	4001030 - 4998715	499	0.07	0.41604
2_108	108000662 - 108991091	319	0.07	0.318296
1_68	68001891 - 68994689	367	0.07	0.378446
5_42	42004473 - 42998677	370	0.07	0.345865
3_40	40001049 - 40999517	384	0.07	0.378446
3_90	90006584 - 90992375	295	0.07	0.26817
4_29	29000748 - 29997606	349	0.07	0.318296
2_76	76004277 - 76994414	352	0.07	0.345865
1_59	59000685 - 59999797	368	0.07	0.358396
7_18	18012175 - 18998345	319	0.07	0.298246
4_55	55060435 - 55998049	283	0.07	0.278196
1_167	167001200 - 167998892	358	0.07	0.368421
1_130	130001965 - 130998727	398	0.07	0.373434
2_109	109004728 - 109998854	291	0.07	0.305764
3_44	44001824 - 44999285	397	0.07	0.360902
2_63	63004924 - 63995650	285	0.07	0.305764
1_98	98002972 - 98999843	331	0.07	0.345865
7_35	35001761 - 35996723	386	0.07	0.328321
2_121	121136774 - 121997686	292	0.07	0.345865
1_11	11000279 - 11999313	371	0.07	0.365915
3_27	27014930 - 27997762	340	0.07	0.358396
2_122	122000094 - 122999883	283	0.07	0.298246
2_38	38006720 - 38997725	329	0.07	0.305764
1_151	151003778 - 151999805	304	0.07	0.293233
3_88	88001088 - 88995205	336	0.07	0.300752
2_36	36000394 - 36993589	337	0.07	0.328321
1_60	60004355 - 60997051	368	0.07	0.353383
3_20	20000278 - 20996400	335	0.07	0.308271
4_26	26001927 - 26998818	330	0.07	0.315789
2_85	85007540 - 85995608	286	0.07	0.250627
1_53	53002697 - 53997943	282	0.07	0.298246
4_14	14018706 - 14994223	329	0.07	0.323308
2_55	55071820 - 55998457	254	0.07	0.278196
4_30	30000957 - 30999840	294	0.07	0.275689
2_103	103000257 - 103998205	301	0.07	0.285714
1_14	14001980 - 14997821	328	0.07	0.348371
3_10	10001439 - 10998548	332	0.07	0.315789
1_42	42015780 - 42999329	308	0.07	0.278196
1_164	164002665 - 164999798	312	0.07	0.343358
1_116	116024185 - 116998165	309	0.07	0.300752
3_33	33001857 - 33998952	416	0.07	0.406015
4_87	87021603 - 87993363	326	0.07	0.338346
1_39	39000098 - 39997444	352	0.07	0.348371
1_129	129001445 - 129999031	385	0.07	0.358396
1_44	44001039 - 44997785	381	0.07	0.343358
2_120	120000142 - 120994670	269	0.07	0.263158
1_99	99003283 - 99999595	369	0.07	0.401002
1_152	152000904 - 152996463	341	0.07	0.343358
5_49	49000452 - 49999621	383	0.06	0.365915
2_31	31002183 - 31998250	301	0.06	0.295739
2_77	77000552 - 77999113	315	0.06	0.298246
2_54	54013767 - 54945833	211	0.06	0.243108
2_92	92000457 - 92998761	321	0.06	0.310777
5_6	6392478 - 6999673	238	0.06	0.255639
5_35	35003021 - 35995637	337	0.06	0.328321
1_147	147006549 - 147995898	326	0.06	0.313283
5_46	46000853 - 46999912	385	0.06	0.35589
1_48	48001833 - 48999249	404	0.06	0.338346
1_24	24001443 - 24994263	283	0.06	0.280702
1_192	192000815 - 192997114	362	0.06	0.298246
1_97	97001132 - 97998156	283	0.06	0.315789
1_194	194000420 - 194998901	342	0.06	0.323308
6_23	23001607 - 23997684	461	0.06	0.360902
2_9	9007009 - 9990590	306	0.06	0.318296
7_25	25001370 - 25999993	389	0.06	0.348371
1_56	56000162 - 56998456	411	0.06	0.390977
2_35	35001389 - 35998533	290	0.06	0.303258
2_71	71002370 - 71999148	244	0.06	0.295739
5_13	13000954 - 13999219	338	0.06	0.330827
5_33	33000920 - 33997548	309	0.06	0.285714
2_134	134014144 - 134998549	248	0.06	0.305764
2_70	70002582 - 70995838	262	0.06	0.26817
3_17	17000437 - 17997664	371	0.06	0.363409
4_9	9001502 - 9999279	314	0.06	0.305764
3_6	6000022 - 6997376	375	0.06	0.388471
1_124	124001748 - 124996146	370	0.06	0.330827
2_22	22138978 - 22996354	291	0.06	0.300752
2_17	17003025 - 17998177	335	0.06	0.298246
2_8	8000839 - 8995192	323	0.06	0.318296
1_140	140120364 - 140998169	261	0.06	0.300752
20_10	10009222 - 10998439	403	0.06	0.353383
2_28	28002321 - 28997275	302	0.06	0.313283
4_16	16001139 - 16998635	325	0.06	0.273183
1_31	31003556 - 31999153	373	0.06	0.348371
1_7	7003440 - 7995739	346	0.06	0.318296
1_10	10002413 - 10996591	348	0.06	0.320802
3_36	36002067 - 36993287	317	0.06	0.325815
3_89	89000059 - 89994428	262	0.06	0.238095
5_21	21002410 - 21994735	366	0.06	0.363409
1_0	12116 - 997412	309	0.06	0.26817
13_10	10004731 - 10997692	359	0.06	0.328321
4_13	13003575 - 13959155	295	0.06	0.26817
2_57	57004499 - 57994157	305	0.06	0.245614
7_32	32001927 - 32989622	402	0.06	0.360902
3_4	4001862 - 4998769	357	0.06	0.365915
3_69	69003876 - 69995741	244	0.06	0.24812
2_145	145001359 - 145998779	356	0.06	0.310777
1_83	83003713 - 83996167	382	0.06	0.35589
7_8	8003124 - 8998565	315	0.06	0.303258
1_125	125000073 - 125995962	352	0.06	0.325815
4_10	10005906 - 10997575	334	0.06	0.318296
4_0	50180 - 989515	227	0.06	0.265664
1_93	93005509 - 93991264	284	0.06	0.260652
7_5	5002537 - 5999977	373	0.06	0.340852
2_67	67004838 - 67998225	315	0.06	0.305764
2_34	34001756 - 34996555	365	0.06	0.353383
1_8	8002345 - 8999996	286	0.06	0.293233
2_105	105004198 - 105994945	244	0.06	0.288221
4_6	6001408 - 6999805	327	0.06	0.323308
1_153	153001383 - 153996178	407	0.06	0.390977
25_0	5825 - 999786	283	0.06	0.280702
2_29	29004781 - 29996746	353	0.06	0.313283
2_89	89003787 - 89999952	332	0.06	0.313283
7_0	35414 - 997983	356	0.06	0.353383
5_26	26000520 - 26995578	359	0.06	0.330827
23_5	5004587 - 5773936	291	0.06	0.293233
5_59	59001285 - 59780211	281	0.06	0.250627
1_43	43003391 - 43997742	350	0.06	0.328321
3_78	78012352 - 78999327	343	0.06	0.338346
2_59	59001048 - 59997211	291	0.06	0.260652
2_60	60003525 - 60996514	294	0.06	0.280702
2_6	6003435 - 6996124	325	0.06	0.325815
1_158	158000773 - 158998005	367	0.06	0.340852
2_104	104002020 - 104998000	302	0.06	0.298246
3_22	22001404 - 22998440	322	0.06	0.325815
1_103	103001077 - 103999481	373	0.06	0.360902
3_79	79003213 - 79999932	348	0.06	0.308271
2_96	96002502 - 96996909	318	0.06	0.293233
1_54	54001671 - 54998619	257	0.06	0.26817
2_101	101001617 - 101998789	351	0.06	0.315789
3_37	37001157 - 37999054	316	0.06	0.353383
27_0	3785 - 984643	184	0.06	0.195489
7_6	6001174 - 6996364	327	0.06	0.318296
3_39	39000117 - 39997355	382	0.06	0.360902
2_81	81000547 - 81937220	246	0.06	0.22807
2_51	51000883 - 51998771	291	0.06	0.310777
6_22	22000121 - 22996061	395	0.06	0.380952
5_31	31000460 - 31998709	245	0.06	0.263158
2_147	147002303 - 147999277	249	0.06	0.24812
2_11	11003135 - 11998606	259	0.06	0.285714
2_118	118000748 - 118995510	298	0.06	0.340852
5_34	34003454 - 34981535	326	0.06	0.315789
1_40	40001170 - 40997376	336	0.06	0.313283
1_163	163002258 - 163997718	293	0.06	0.310777
1_72	72001446 - 72998028	309	0.06	0.325815
2_107	107004950 - 107995223	332	0.05	0.315789
2_33	33002170 - 33998866	321	0.05	0.298246
1_15	15000413 - 15999960	345	0.05	0.328321
1_184	184000347 - 184994789	337	0.05	0.285714
4_24	24002357 - 24996950	320	0.05	0.253133
27_5	5000332 - 5620319	300	0.05	0.298246
11_3	3323234 - 3995137	257	0.05	0.265664
2_5	5000041 - 5998850	290	0.05	0.26817
1_157	157001857 - 157998434	308	0.05	0.283208
1_41	41004327 - 41995642	256	0.05	0.263158
1_159	159003135 - 159994669	254	0.05	0.24812
2_135	135000313 - 135950768	313	0.05	0.298246
1_87	87001768 - 87996864	292	0.05	0.308271
2_14	14000482 - 14999658	285	0.05	0.288221
8_29	29000182 - 29930152	297	0.05	0.280702
22_0	11040 - 998656	176	0.05	0.205514
2_21	21000558 - 21901484	319	0.05	0.325815
4_88	88006320 - 88998944	318	0.05	0.305764
1_9	9002852 - 9999448	320	0.05	0.308271
8_4	4001015 - 4992901	383	0.05	0.338346
5_7	7003160 - 7989300	411	0.05	0.358396
2_83	83001834 - 83995858	262	0.05	0.265664
2_75	75000894 - 75999500	259	0.05	0.285714
3_11	11001927 - 11696784	254	0.05	0.258145
4_18	18000247 - 18832896	234	0.05	0.205514
4_2	2000372 - 2997067	329	0.05	0.308271
6_0	517174 - 999781	210	0.05	0.200501
2_40	40007952 - 40999399	330	0.05	0.310777
4_32	32003023 - 32999605	346	0.05	0.328321
11_2	2000809 - 2742622	280	0.05	0.313283
1_5	5000780 - 5998429	404	0.05	0.39599
2_74	74002335 - 74996653	274	0.05	0.280702
3_38	38003347 - 38995535	344	0.05	0.308271
8_9	9001532 - 9997375	369	0.05	0.338346
5_5	5002083 - 5807130	262	0.05	0.218045
3_12	12226630 - 12995489	272	0.05	0.260652
5_47	47003017 - 47999085	272	0.05	0.315789
6_6	6001033 - 6991395	332	0.05	0.303258
3_43	43000579 - 43998113	372	0.05	0.365915
2_84	84002075 - 84999415	333	0.05	0.295739
2_143	143000537 - 143999571	178	0.05	0.185464
4_20	20004361 - 20999751	262	0.05	0.26817
2_15	15003866 - 15995197	281	0.05	0.285714
4_86	86004165 - 86969315	268	0.05	0.250627
1_6	6001226 - 6999769	306	0.05	0.308271
6_7	7004604 - 7998987	336	0.05	0.368421
20_13	13000029 - 13995584	361	0.05	0.340852
1_55	55003844 - 55996266	223	0.05	0.250627
2_86	86000058 - 86999114	264	0.05	0.263158
5_0	29775 - 999985	298	0.05	0.283208
2_117	117000983 - 117995914	332	0.05	0.290727
2_111	111000887 - 111988343	314	0.05	0.313283
2_87	87003814 - 87998891	258	0.05	0.260652
2_116	116001330 - 116998389	274	0.05	0.298246
2_66	66007682 - 66996183	317	0.05	0.310777
8_0	13672 - 999849	288	0.05	0.325815
2_88	88000219 - 88998286	273	0.05	0.283208
2_25	25002058 - 25816179	183	0.05	0.215539
1_90	90000293 - 90996208	355	0.04	0.338346
2_79	79004511 - 79999675	256	0.04	0.265664
2_80	80003122 - 80997612	295	0.04	0.265664
2_95	95000038 - 95993890	256	0.04	0.258145
2_144	144017229 - 144995446	240	0.04	0.245614
3_84	84002422 - 84998326	231	0.04	0.255639
6_35	35000365 - 35428840	131	0.04	0.157895
2_4	4003961 - 4998859	328	0.04	0.323308
2_20	20005073 - 20997718	334	0.04	0.278196
4_22	22003900 - 22989145	330	0.04	0.308271
2_73	73003968 - 73995869	233	0.04	0.255639
1_161	161046690 - 161998317	227	0.04	0.250627
1_141	141000474 - 141909021	170	0.04	0.180451
3_1	1000324 - 1999234	279	0.04	0.283208
9_0	557886 - 998813	191	0.04	0.22807
15_12	12000000 - 12719992	283	0.04	0.280702
2_100	100001014 - 100997520	287	0.04	0.260652
16_0	24857 - 606273	237	0.04	0.225564
8_11	11022715 - 11997067	302	0.04	0.280702
2_12	12037075 - 12999936	259	0.04	0.258145
1_73	73001573 - 73982371	241	0.04	0.218045
1_76	76002358 - 76997010	253	0.04	0.253133
5_32	32001226 - 32997980	201	0.04	0.213033
1_142	142147613 - 142997646	179	0.03	0.205514
3_85	85018373 - 85995742	191	0.03	0.192982
13_18	18000609 - 18379348	146	0.03	0.16792
1_32	32004848 - 32998795	281	0.03	0.238095
2_52	52002456 - 52995225	97	0.03	0.112782
1_196	196000017 - 196199721	94	0.03	0.110276
1_148	148000390 - 148999760	166	0.03	0.162907
3_2	2000032 - 2998867	242	0.03	0.223058
1_160	160006925 - 160958391	184	0.03	0.177945
4_19	19356644 - 19998058	193	0.03	0.185464
2_53	53000041 - 53984167	158	0.03	0.16792
2_93	93006555 - 93999323	270	0.03	0.213033
5_3	3004086 - 3995567	178	0.03	0.225564
26_5	5000429 - 5242351	98	0.03	0.137845
17_0	662070 - 999997	166	0.03	0.150376
1_127	127000401 - 127996851	127	0.02	0.125313
5_2	2002587 - 2995845	198	0.02	0.185464
10_20	20000294 - 20384368	108	0.02	0.115288
2_119	119000462 - 119998775	111	0.02	0.122807
9_24	24000358 - 24066176	37	0.02	0.047619
7_7	7006436 - 7999380	124	0.02	0.107769
1_75	75152941 - 75998477	157	0.02	0.165414
4_91	91001569 - 91262005	100	0.02	0.102757
1_74	74001976 - 74609611	109	0.02	0.125313
2_149	149000875 - 149517792	98	0.02	0.125313
13_0	513195 - 999325	122	0.01	0.120301
11_20	20000034 - 20200990	68	0.01	0.087719
2_82	82013163 - 82999092	72	0.01	0.075188
3_111	111002147 - 111295538	71	0.01	0.06015
8_10	10002013 - 10079546	23	0	0.017544
20_14	14027577 - 14093452	7	0	0.012531
18_11	11017280 - 11017280	1	0	0.005013
14_15	15000636 - 15541887	7	0	0.007519

## Sheet: LIVP
GGA_Mb	Window (first – last position)	Number of SNP/ window	Proportion of genetic variance explained by the SNP window	PPA
2_127	127001901 - 127991942	281	1.38	0.378446
15_6	6000311 - 6999944	511	0.7	0.466165
19_0	8216 - 997881	527	0.52	0.518797
12_8	8001126 - 8998440	603	0.31	0.496241
26_2	2000388 - 2999606	822	0.31	0.689223
22_4	4002399 - 4676714	964	0.29	0.669173
12_7	7000142 - 7997857	618	0.27	0.611529
2_138	138001606 - 138999926	365	0.26	0.358396
11_14	14001094 - 14996123	506	0.26	0.47619
10_4	4000118 - 4998068	734	0.25	0.649123
2_148	148001681 - 148995564	324	0.24	0.328321
17_6	6000570 - 6998184	678	0.24	0.561404
26_1	1000350 - 1999197	605	0.24	0.548872
23_4	4000469 - 4998691	763	0.24	0.616541
13_2	2000330 - 2994904	502	0.23	0.496241
8_28	28001005 - 28999995	487	0.23	0.483709
11_15	15000155 - 15999835	608	0.23	0.54386
13_3	3002617 - 3998616	465	0.23	0.426065
1_112	112003431 - 112996260	403	0.23	0.413534
19_1	1000224 - 1999134	705	0.23	0.601504
14_14	14000126 - 14990913	596	0.23	0.47619
4_40	40001790 - 40998594	383	0.23	0.408521
10_18	18002849 - 18999247	734	0.22	0.54386
3_64	64001501 - 64997995	290	0.22	0.328321
4_43	43001322 - 43998491	421	0.22	0.458647
26_3	3000141 - 3999454	990	0.22	0.64411
19_3	3003165 - 3999383	718	0.22	0.601504
12_6	6000683 - 6997857	589	0.22	0.526316
5_29	29001834 - 29998109	355	0.22	0.343358
24_3	3000158 - 3999180	864	0.22	0.649123
23_1	1001570 - 1999878	822	0.22	0.651629
12_14	14000037 - 14999568	524	0.22	0.491228
15_3	3002321 - 3995337	535	0.21	0.491228
10_19	19001184 - 19998197	688	0.21	0.566416
21_2	2000258 - 2999039	896	0.21	0.639098
21_1	1001186 - 1999733	877	0.21	0.659148
15_9	9002743 - 9999015	639	0.2	0.548872
28_0	23942 - 999295	829	0.2	0.616541
4_45	45003114 - 45998700	363	0.2	0.411028
5_4	4001030 - 4998792	331	0.2	0.370927
10_16	16001397 - 16999678	623	0.2	0.531328
15_8	8001139 - 8999979	617	0.2	0.521303
2_125	125000130 - 125996039	295	0.19	0.345865
24_4	4001256 - 4993752	824	0.19	0.639098
19_2	2000430 - 2996897	571	0.19	0.481203
3_24	24003566 - 24996970	352	0.19	0.406015
23_3	3000994 - 3999610	782	0.19	0.614035
21_4	4001279 - 4998314	873	0.19	0.629073
14_9	9000607 - 9998826	703	0.19	0.598997
21_5	5001208 - 5999307	991	0.19	0.666667
13_4	4006314 - 4996964	447	0.19	0.39599
2_129	129000006 - 129996848	327	0.18	0.348371
1_107	107000175 - 107998418	465	0.18	0.433584
17_10	10000343 - 10940517	416	0.18	0.408521
9_23	23001311 - 23999904	496	0.18	0.438596
28_2	2008625 - 2999362	659	0.18	0.598997
14_10	10000304 - 10999961	652	0.18	0.581454
1_31	31003556 - 31999153	373	0.18	0.390977
23_0	8243 - 999433	781	0.18	0.634085
27_2	2000333 - 2998886	1058	0.18	0.701754
2_51	51000883 - 51998771	291	0.18	0.323308
2_135	135000313 - 135950768	313	0.18	0.363409
2_128	128000191 - 128995428	270	0.18	0.280702
12_0	81184 - 998917	381	0.18	0.398496
17_1	1000299 - 1993540	591	0.18	0.508772
14_6	6001464 - 6998468	583	0.18	0.516291
5_55	55000427 - 55995825	335	0.18	0.398496
17_5	5000149 - 5999595	541	0.18	0.501253
6_2	2000347 - 2999246	461	0.17	0.478697
3_31	31000133 - 31998824	434	0.17	0.418546
8_5	5000864 - 5996532	375	0.17	0.350877
27_3	3000222 - 3996811	820	0.17	0.634085
15_5	5000057 - 5999958	662	0.17	0.556391
17_8	8000497 - 8999248	704	0.17	0.56391
10_5	5000352 - 5998442	661	0.17	0.546366
2_146	146002741 - 146998902	328	0.17	0.348371
19_8	8000233 - 8999395	577	0.16	0.496241
24_2	2000563 - 2999102	810	0.16	0.616541
27_1	1012090 - 1999479	745	0.16	0.548872
4_37	37004104 - 37995028	373	0.16	0.35589
9_19	19000810 - 19999306	544	0.16	0.511278
18_5	5003077 - 5998715	790	0.16	0.591479
2_47	47000713 - 47999595	330	0.16	0.318296
24_1	1000070 - 1999963	814	0.16	0.626566
3_66	66003911 - 66998344	381	0.16	0.398496
18_4	4001669 - 4999445	643	0.16	0.538847
10_3	3001439 - 3999639	736	0.16	0.586466
10_11	11001040 - 11998191	647	0.16	0.536341
15_2	2000804 - 2999282	570	0.16	0.506266
18_6	6000481 - 6999386	791	0.16	0.573935
14_3	3001973 - 3999889	587	0.16	0.531328
18_8	8000785 - 8991930	725	0.16	0.588972
18_1	1000133 - 1868661	601	0.16	0.528822
1_146	146007409 - 146999886	470	0.16	0.496241
15_4	4000820 - 4999664	608	0.15	0.491228
22_3	3000446 - 3999542	539	0.15	0.506266
9_11	11002495 - 11998979	492	0.15	0.431078
19_7	7003296 - 7998127	595	0.15	0.501253
13_11	11007183 - 11999395	482	0.15	0.453634
2_139	139007141 - 139999004	364	0.15	0.360902
3_71	71001121 - 71998408	305	0.15	0.333333
18_2	2033439 - 2999727	578	0.15	0.513784
11_9	9000127 - 9997375	540	0.15	0.508772
3_63	63015613 - 63997299	314	0.15	0.360902
10_17	17001414 - 17999778	676	0.15	0.511278
13_9	9001252 - 9997149	513	0.15	0.478697
10_1	1000852 - 1996855	626	0.15	0.521303
11_6	6000357 - 6999911	530	0.15	0.451128
2_23	23003810 - 23996304	341	0.15	0.353383
10_15	15000035 - 15998420	608	0.15	0.493734
11_11	11001215 - 11999242	508	0.15	0.471178
3_19	19002818 - 19995136	358	0.15	0.388471
9_16	16001716 - 16999606	626	0.15	0.521303
12_1	1007173 - 1999418	449	0.15	0.428571
19_5	5000557 - 5998521	582	0.15	0.451128
11_12	12000479 - 12998947	554	0.15	0.488722
2_126	126002785 - 126997805	332	0.15	0.350877
14_2	2000438 - 2999263	629	0.15	0.538847
1_81	81008377 - 81994832	355	0.15	0.345865
17_4	4000959 - 4998341	724	0.15	0.553885
10_14	14002632 - 14998393	604	0.14	0.488722
3_33	33001857 - 33998952	416	0.14	0.363409
11_7	7000304 - 7998782	545	0.14	0.493734
12_13	13004985 - 13998096	489	0.14	0.408521
2_136	136229298 - 136991512	248	0.14	0.26817
1_178	178001872 - 178999555	431	0.14	0.441103
5_13	13000954 - 13999219	338	0.14	0.358396
4_27	27000372 - 27994859	346	0.14	0.338346
17_3	3000636 - 3999541	683	0.14	0.528822
18_3	3002958 - 3999218	761	0.14	0.598997
13_5	5001506 - 5998604	541	0.14	0.511278
7_30	30001345 - 30998258	519	0.14	0.47619
3_69	69003876 - 69995741	244	0.14	0.313283
3_30	30000897 - 30993376	365	0.14	0.385965
10_6	6000563 - 6999012	674	0.14	0.558897
1_116	116024185 - 116998165	309	0.14	0.37594
7_16	16000378 - 16998577	428	0.14	0.403509
9_22	22001116 - 22998001	579	0.14	0.491228
6_25	25000919 - 25999547	487	0.14	0.443609
14_5	5000251 - 5998676	649	0.14	0.531328
5_51	51000232 - 51999633	451	0.14	0.413534
6_17	17010826 - 17997278	414	0.14	0.385965
23_2	2003312 - 2997170	690	0.14	0.60401
2_49	49000825 - 49995902	314	0.14	0.363409
8_27	27000706 - 27999759	529	0.14	0.473684
19_6	6000751 - 6999373	602	0.14	0.536341
21_3	3001322 - 3998996	772	0.14	0.621554
13_6	6003685 - 6997869	531	0.14	0.47619
2_58	58002253 - 58998616	317	0.14	0.325815
15_7	7002111 - 7999932	592	0.14	0.478697
10_2	2000167 - 2999942	597	0.14	0.496241
7_10	10002707 - 10995068	453	0.14	0.390977
1_189	189002387 - 189999804	437	0.14	0.383459
4_52	52000121 - 52999436	357	0.14	0.350877
17_7	7000143 - 7999150	683	0.14	0.573935
15_10	10001717 - 10999147	577	0.14	0.496241
12_15	15003442 - 15999915	570	0.14	0.496241
5_56	56001042 - 56997472	373	0.14	0.403509
19_9	9001097 - 9972338	316	0.13	0.310777
4_36	36003578 - 36998535	371	0.13	0.338346
2_56	56009150 - 56999730	306	0.13	0.35589
13_7	7004884 - 7998970	580	0.13	0.503759
24_5	5000804 - 5999010	763	0.13	0.621554
14_1	1002891 - 1999306	653	0.13	0.546366
3_25	25000983 - 25997361	364	0.13	0.363409
9_10	10001054 - 10999916	523	0.13	0.458647
5_54	54001090 - 54995952	422	0.13	0.43609
11_17	17000223 - 17997723	497	0.13	0.428571
1_110	110000211 - 110997312	441	0.13	0.411028
9_4	4000836 - 4999336	516	0.13	0.471178
1_181	181001172 - 181996465	388	0.13	0.406015
8_21	21004762 - 21999013	480	0.13	0.421053
8_6	6001191 - 6999562	452	0.13	0.428571
8_16	16004081 - 16999309	464	0.13	0.426065
3_68	68003106 - 68998202	354	0.13	0.35589
14_11	11000915 - 11999159	616	0.13	0.548872
1_79	79001243 - 79999317	397	0.13	0.383459
11_13	13001093 - 13999472	467	0.13	0.385965
11_18	18001466 - 18994696	411	0.13	0.423559
14_8	8000346 - 8998930	616	0.13	0.488722
4_89	89007137 - 89997729	353	0.13	0.318296
1_182	182004296 - 182870323	359	0.13	0.411028
1_145	145000054 - 145998774	406	0.13	0.406015
14_4	4001151 - 4999941	549	0.13	0.498747
12_11	11001448 - 11998408	455	0.13	0.426065
12_17	17003923 - 17999819	555	0.13	0.533835
17_9	9004537 - 9995593	456	0.13	0.41604
27_4	4108329 - 4999960	489	0.13	0.421053
2_50	50001247 - 50998670	237	0.13	0.253133
9_17	17001007 - 17999967	600	0.13	0.508772
9_6	6004577 - 6998596	486	0.13	0.506266
4_12	12002721 - 12999550	366	0.13	0.348371
20_6	6003648 - 6997363	587	0.13	0.508772
8_23	23003003 - 23999911	497	0.13	0.448622
9_7	7005445 - 7998866	493	0.13	0.471178
11_10	10000131 - 10994410	436	0.13	0.383459
10_13	13000454 - 13999140	692	0.13	0.52381
1_179	179001074 - 179999169	411	0.13	0.413534
6_1	1001852 - 1991512	451	0.13	0.448622
2_133	133002882 - 133998978	251	0.13	0.26817
8_18	18000034 - 18999028	416	0.13	0.458647
10_12	12002551 - 12999755	691	0.13	0.571429
24_0	7891 - 999191	703	0.13	0.616541
1_193	193000093 - 193998457	413	0.13	0.360902
12_3	3000599 - 3998803	489	0.13	0.471178
3_92	92000582 - 92999701	405	0.13	0.383459
9_1	1000417 - 1999765	564	0.13	0.493734
4_1	1000448 - 1994713	287	0.13	0.295739
28_4	4004758 - 4964406	629	0.12	0.52381
26_4	4000215 - 4999719	706	0.12	0.536341
1_176	176004507 - 176998456	402	0.12	0.433584
14_7	7000562 - 7997901	615	0.12	0.538847
1_147	147006549 - 147995898	326	0.12	0.315789
4_81	81001865 - 81998533	361	0.12	0.37594
1_65	65000069 - 65997098	415	0.12	0.413534
2_45	45009480 - 45999159	319	0.12	0.300752
20_2	2001696 - 2992559	474	0.12	0.47619
3_18	18000047 - 18998324	381	0.12	0.388471
12_18	18002476 - 18999471	551	0.12	0.508772
4_46	46000232 - 46999868	411	0.12	0.403509
21_0	13225 - 996087	573	0.12	0.501253
9_9	9000575 - 9998398	617	0.12	0.538847
1_180	180001982 - 180998995	477	0.12	0.45614
9_20	20000672 - 20996719	540	0.12	0.443609
3_73	73000044 - 73996184	311	0.12	0.383459
10_7	7000336 - 7999659	561	0.12	0.451128
12_10	10003317 - 10998376	470	0.12	0.453634
14_0	50084 - 999797	413	0.12	0.373434
4_59	59000129 - 59996697	390	0.12	0.343358
3_76	76001617 - 76997592	393	0.12	0.418546
1_84	84002231 - 84998851	437	0.12	0.390977
1_78	78000783 - 78998024	349	0.12	0.35589
10_8	8002511 - 8999576	683	0.12	0.511278
4_34	34001177 - 34999560	395	0.12	0.380952
10_10	10000956 - 10997525	669	0.12	0.553885
20_12	12000087 - 12998691	562	0.12	0.466165
3_53	53000640 - 53994642	308	0.12	0.338346
1_23	23001712 - 23998010	383	0.12	0.428571
4_80	80000362 - 80998793	339	0.12	0.383459
18_0	52516 - 996797	454	0.12	0.431078
5_48	48000731 - 48995453	372	0.12	0.353383
12_9	9002759 - 9998218	484	0.12	0.43609
1_108	108001430 - 108998468	437	0.12	0.401002
11_16	16000965 - 16999456	594	0.12	0.488722
26_0	5950 - 999374	580	0.12	0.506266
1_82	82001576 - 82993071	376	0.12	0.345865
2_130	130000481 - 130998287	276	0.12	0.323308
5_26	26000520 - 26995578	359	0.12	0.35589
6_8	8002588 - 8999337	511	0.12	0.428571
1_105	105000541 - 105997476	383	0.12	0.363409
9_8	8000477 - 8995857	531	0.12	0.466165
2_116	116001330 - 116998389	274	0.12	0.26817
5_9	9000305 - 9998051	417	0.12	0.388471
3_65	65001841 - 65996806	327	0.12	0.318296
4_29	29000748 - 29997606	349	0.12	0.313283
2_115	115004723 - 115999263	297	0.12	0.360902
1_101	101022830 - 101993781	350	0.12	0.308271
13_12	12000451 - 12999639	468	0.12	0.446115
4_41	41001099 - 41997527	349	0.12	0.368421
3_59	59001007 - 59998508	380	0.12	0.370927
5_24	24000730 - 24999191	395	0.12	0.406015
13_10	10004731 - 10997692	359	0.12	0.365915
1_28	28003314 - 28997304	340	0.12	0.300752
4_21	21001741 - 21999067	334	0.12	0.373434
1_172	172002886 - 172999969	384	0.12	0.360902
28_1	1001634 - 1996248	560	0.12	0.536341
6_29	29001552 - 29999994	515	0.12	0.438596
1_183	183006281 - 183999208	415	0.11	0.373434
12_12	12001263 - 12996489	472	0.11	0.426065
4_23	23000910 - 23999910	338	0.11	0.320802
1_36	36002323 - 36996568	334	0.11	0.320802
13_15	15001512 - 15998451	482	0.11	0.441103
2_124	124000776 - 124988511	276	0.11	0.280702
1_118	118001586 - 118991475	411	0.11	0.438596
2_18	18000346 - 18999782	332	0.11	0.370927
2_118	118000748 - 118995510	298	0.11	0.340852
9_15	15000216 - 15999852	509	0.11	0.486216
3_109	109000563 - 109997943	423	0.11	0.398496
8_13	13001030 - 13999975	373	0.11	0.345865
1_114	114003129 - 114999023	421	0.11	0.446115
3_70	70002059 - 70994076	238	0.11	0.260652
9_14	14001725 - 14997194	489	0.11	0.441103
4_85	85008137 - 85998919	405	0.11	0.373434
8_24	24000565 - 24998083	476	0.11	0.45614
6_14	14006828 - 14999572	448	0.11	0.431078
15_1	1002290 - 1998062	644	0.11	0.536341
3_101	101002649 - 101998645	406	0.11	0.398496
5_39	39000466 - 39998360	360	0.11	0.380952
20_4	4000143 - 4999255	505	0.11	0.426065
1_122	122000993 - 122995823	432	0.11	0.428571
3_40	40001049 - 40999517	384	0.11	0.323308
3_95	95002461 - 95999172	404	0.11	0.383459
17_2	2000249 - 2999617	607	0.11	0.566416
1_47	47000356 - 47999987	428	0.11	0.385965
19_4	4000523 - 4998547	588	0.11	0.513784
1_22	22001940 - 22996000	412	0.11	0.380952
1_37	37005757 - 37996887	377	0.11	0.350877
1_174	174003948 - 174999542	374	0.11	0.345865
5_28	28003041 - 28996407	364	0.11	0.408521
4_60	60000075 - 60998203	423	0.11	0.388471
21_6	6001123 - 6815670	566	0.11	0.45614
9_18	18001040 - 18998622	587	0.11	0.521303
2_140	140001635 - 140995753	336	0.11	0.323308
6_34	34000326 - 34999419	432	0.11	0.423559
2_54	54013767 - 54945833	211	0.11	0.213033
20_9	9002657 - 9990270	459	0.11	0.483709
3_55	55005401 - 55995615	354	0.11	0.308271
13_14	14001745 - 14996106	424	0.11	0.43609
3_21	21006614 - 21996787	376	0.11	0.325815
1_106	106001479 - 106999692	433	0.11	0.426065
12_19	19003142 - 19922740	431	0.11	0.380952
2_123	123000283 - 123994420	327	0.11	0.320802
28_3	3000142 - 3988940	621	0.11	0.508772
20_11	11000711 - 11996443	609	0.11	0.518797
20_3	3001105 - 3997580	483	0.11	0.408521
3_72	72001647 - 72995643	330	0.11	0.305764
6_19	19001309 - 19951255	439	0.11	0.426065
3_75	75003293 - 75999748	402	0.11	0.328321
4_82	82000896 - 82995064	352	0.11	0.343358
9_5	5000912 - 5998634	485	0.11	0.41604
9_3	3000364 - 3998841	537	0.1	0.471178
1_13	13003777 - 13998667	323	0.1	0.338346
1_26	26002113 - 26999593	352	0.1	0.285714
8_20	20004100 - 20998394	408	0.1	0.378446
7_28	28002821 - 28998425	472	0.1	0.406015
7_35	35001761 - 35996723	386	0.1	0.358396
1_186	186004375 - 186995095	353	0.1	0.340852
2_4	4003961 - 4998859	328	0.1	0.308271
8_29	29000182 - 29930152	297	0.1	0.340852
1_192	192000815 - 192997114	362	0.1	0.348371
1_56	56000162 - 56998456	411	0.1	0.39599
7_31	31000070 - 31996005	490	0.1	0.431078
9_21	21000594 - 21998754	621	0.1	0.461153
5_50	50007692 - 50995869	419	0.1	0.39599
1_11	11000279 - 11999313	371	0.1	0.363409
1_150	150001985 - 150991782	355	0.1	0.368421
1_191	191018395 - 191998530	322	0.1	0.338346
7_20	20004771 - 20999643	432	0.1	0.411028
3_49	49003295 - 49998677	366	0.1	0.348371
5_45	45004270 - 45999760	398	0.1	0.393484
1_91	91001335 - 91998027	372	0.1	0.325815
1_144	144000086 - 144999110	426	0.1	0.411028
5_57	57002474 - 57999018	396	0.1	0.358396
3_57	57002054 - 57998852	323	0.1	0.343358
4_22	22003900 - 22989145	330	0.1	0.333333
1_61	61000224 - 61998748	354	0.1	0.338346
1_35	35002005 - 35998816	358	0.1	0.343358
1_171	171000120 - 171999874	407	0.1	0.418546
25_1	1000131 - 1987495	591	0.1	0.483709
5_30	30001461 - 30994841	367	0.1	0.373434
5_15	15000770 - 15998814	391	0.1	0.393484
7_13	13000932 - 13996021	440	0.1	0.393484
12_16	16001584 - 16999550	431	0.1	0.383459
1_173	173005650 - 173997072	328	0.1	0.35589
1_21	21007210 - 21998931	384	0.1	0.401002
5_10	10003219 - 10999184	400	0.1	0.358396
3_0	18591 - 993284	342	0.1	0.328321
4_3	3005385 - 3999498	323	0.1	0.310777
8_19	19004104 - 19988077	406	0.1	0.403509
1_170	170002808 - 170999129	446	0.1	0.43609
4_15	15000769 - 15999159	360	0.1	0.325815
4_72	72005129 - 72990211	281	0.1	0.265664
1_63	63001124 - 63995624	376	0.1	0.360902
8_17	17001478 - 17999858	450	0.1	0.398496
1_49	49002896 - 49997561	414	0.1	0.37594
1_33	33001775 - 33998234	417	0.1	0.401002
1_98	98002972 - 98999843	331	0.1	0.350877
3_97	97000550 - 97996833	385	0.1	0.35589
3_58	58004742 - 58998514	375	0.1	0.35589
6_12	12001632 - 12998278	397	0.1	0.37594
20_8	8001318 - 8999959	514	0.1	0.448622
3_56	56000993 - 56993621	393	0.1	0.403509
5_1	1003775 - 1997460	381	0.1	0.385965
13_13	13000987 - 13998680	431	0.1	0.385965
1_195	195003475 - 195995407	426	0.1	0.390977
2_107	107004950 - 107995223	332	0.1	0.340852
8_3	3003767 - 3998456	416	0.1	0.345865
6_33	33001669 - 33997231	485	0.1	0.433584
4_13	13003575 - 13959155	295	0.1	0.290727
7_0	35414 - 997983	356	0.1	0.360902
13_8	8000885 - 8998322	444	0.1	0.428571
1_96	96002954 - 96999948	329	0.1	0.318296
1_130	130001965 - 130998727	398	0.1	0.421053
25_2	2001192 - 2887176	507	0.1	0.423559
5_37	37001174 - 37997805	422	0.1	0.401002
1_188	188000118 - 188998231	390	0.1	0.338346
6_22	22000121 - 22996061	395	0.1	0.37594
1_155	155000884 - 155998399	429	0.1	0.41604
3_88	88001088 - 88995205	336	0.1	0.340852
11_0	62065 - 997948	443	0.1	0.380952
3_45	45000626 - 45998872	421	0.1	0.388471
20_7	7000004 - 7998579	499	0.1	0.438596
9_2	2004955 - 2998908	524	0.1	0.463659
1_185	185000255 - 185998748	389	0.1	0.343358
4_66	66005172 - 66998777	406	0.1	0.390977
1_135	135001743 - 135998284	432	0.1	0.39599
4_42	42002595 - 42997484	376	0.1	0.345865
5_53	53001414 - 53997021	416	0.1	0.401002
8_7	7004059 - 7999901	496	0.1	0.413534
7_21	21003096 - 21997736	448	0.1	0.388471
8_4	4001015 - 4992901	383	0.1	0.365915
6_27	27000325 - 27999574	491	0.1	0.451128
7_36	36000235 - 36898384	257	0.1	0.273183
3_8	8003076 - 8999273	361	0.1	0.353383
2_44	44000126 - 44997161	336	0.1	0.343358
1_158	158000773 - 158998005	367	0.1	0.343358
3_4	4001862 - 4998769	357	0.1	0.360902
20_5	5000651 - 5999452	524	0.1	0.461153
11_19	19001109 - 19997265	394	0.1	0.378446
4_14	14018706 - 14994223	329	0.1	0.348371
2_20	20005073 - 20997718	334	0.09	0.358396
1_16	16002529 - 16994858	377	0.09	0.35589
18_9	9007122 - 9998762	498	0.09	0.438596
2_24	24000111 - 24998126	287	0.09	0.313283
1_138	138002601 - 138999541	363	0.09	0.370927
2_144	144017229 - 144995446	240	0.09	0.270677
5_38	38000437 - 38996916	376	0.09	0.360902
8_22	22002669 - 22999947	492	0.09	0.401002
3_29	29025817 - 29999617	318	0.09	0.338346
10_9	9001929 - 9999999	518	0.09	0.451128
4_10	10005906 - 10997575	334	0.09	0.370927
3_99	99013878 - 99997219	291	0.09	0.323308
8_26	26000275 - 26998071	479	0.09	0.433584
7_24	24000573 - 24999666	425	0.09	0.363409
5_40	40000042 - 40999047	363	0.09	0.363409
4_16	16001139 - 16998635	325	0.09	0.290727
3_15	15001798 - 15999193	398	0.09	0.368421
6_31	31001205 - 31998155	477	0.09	0.423559
2_73	73003968 - 73995869	233	0.09	0.258145
4_83	83002589 - 83997289	321	0.09	0.313283
1_64	64003650 - 64998812	347	0.09	0.363409
2_72	72008029 - 72997698	316	0.09	0.303258
5_18	18005281 - 18986761	372	0.09	0.365915
4_90	90002208 - 90995527	365	0.09	0.388471
6_6	6001033 - 6991395	332	0.09	0.333333
11_8	8001658 - 8996064	578	0.09	0.486216
1_19	19003354 - 19999353	323	0.09	0.338346
1_8	8002345 - 8999996	286	0.09	0.318296
1_71	71000214 - 71999883	380	0.09	0.360902
6_24	24001009 - 24999742	455	0.09	0.398496
7_29	29003303 - 29998961	476	0.09	0.380952
5_25	25000385 - 25999154	384	0.09	0.373434
11_1	1005255 - 1998079	374	0.09	0.365915
4_4	4003790 - 4994926	358	0.09	0.373434
1_120	120003806 - 120994248	407	0.09	0.370927
2_76	76004277 - 76994414	352	0.09	0.345865
1_117	117006518 - 117999422	321	0.09	0.320802
1_184	184000347 - 184994789	337	0.09	0.358396
1_121	121004601 - 121998086	385	0.09	0.383459
1_177	177000356 - 177998600	399	0.09	0.388471
5_27	27000696 - 27998417	402	0.09	0.390977
5_52	52001366 - 52997823	401	0.09	0.388471
8_25	25000224 - 25997677	435	0.09	0.411028
7_34	34002563 - 34999921	411	0.09	0.358396
6_18	18005021 - 18998825	428	0.09	0.365915
6_11	11001860 - 11998094	416	0.09	0.421053
2_29	29004781 - 29996746	353	0.09	0.35589
7_22	22000044 - 22997682	391	0.09	0.378446
1_134	134001864 - 134997284	402	0.09	0.401002
3_110	110000758 - 110988894	385	0.09	0.398496
2_19	19000039 - 19999423	339	0.09	0.308271
2_110	110000921 - 110993886	311	0.09	0.315789
7_12	12000277 - 12998804	436	0.09	0.411028
25_0	5825 - 999786	283	0.09	0.283208
7_14	14001818 - 14996520	432	0.09	0.398496
3_50	50003330 - 50995571	420	0.09	0.368421
2_134	134014144 - 134998549	248	0.09	0.26817
22_2	2002531 - 2999963	366	0.09	0.35589
7_33	33000290 - 33999284	396	0.09	0.308271
1_30	30001634 - 30998321	424	0.09	0.406015
5_14	14002615 - 14989658	386	0.09	0.358396
1_70	70004794 - 70995519	387	0.09	0.373434
4_5	5000397 - 5997346	294	0.09	0.310777
1_102	102004903 - 102999615	401	0.09	0.406015
4_61	61001499 - 61994567	393	0.09	0.345865
3_22	22001404 - 22998440	322	0.09	0.330827
5_43	43001408 - 43998506	421	0.09	0.378446
1_131	131002927 - 131997291	402	0.09	0.37594
4_69	69000658 - 69993865	367	0.09	0.390977
2_46	46005192 - 46996287	363	0.09	0.360902
3_38	38003347 - 38995535	344	0.09	0.323308
6_4	4003421 - 4995203	462	0.09	0.45614
5_16	16000805 - 16998250	378	0.09	0.328321
8_2	2001448 - 2997611	340	0.09	0.343358
6_30	30002827 - 30999133	423	0.09	0.421053
3_9	9000982 - 9999622	376	0.09	0.378446
4_8	8003167 - 8999885	373	0.09	0.353383
1_111	111001733 - 111999862	401	0.09	0.37594
7_26	26001902 - 26998534	473	0.09	0.458647
2_37	37019018 - 37992884	291	0.09	0.298246
3_74	74001640 - 74999708	260	0.09	0.258145
6_16	16010813 - 16995254	393	0.09	0.363409
5_11	11002607 - 11992136	350	0.09	0.360902
12_2	2000396 - 2990042	414	0.09	0.441103
3_94	94002004 - 94998337	329	0.09	0.318296
3_43	43000579 - 43998113	372	0.09	0.370927
3_5	5001208 - 5999092	323	0.09	0.345865
3_87	87002060 - 87998702	408	0.09	0.353383
1_128	128002385 - 128997272	366	0.09	0.360902
3_62	62007476 - 62995422	276	0.09	0.280702
5_8	8000498 - 8988758	398	0.09	0.378446
7_11	11000439 - 11998127	470	0.09	0.433584
9_12	12001048 - 12997791	493	0.09	0.403509
6_26	26001701 - 26998783	517	0.09	0.466165
4_64	64006402 - 64999734	396	0.09	0.39599
12_5	5000340 - 5999121	581	0.09	0.461153
3_91	91001655 - 91999970	368	0.09	0.353383
27_5	5000332 - 5620319	300	0.09	0.283208
5_42	42004473 - 42998677	370	0.09	0.33584
8_14	14000656 - 14999112	396	0.09	0.388471
3_47	47001081 - 47998316	425	0.09	0.406015
2_70	70002582 - 70995838	262	0.09	0.283208
14_13	13001684 - 13996367	559	0.09	0.463659
6_28	28003701 - 28999724	490	0.09	0.441103
6_23	23001607 - 23997684	461	0.09	0.398496
1_119	119000766 - 119999736	371	0.09	0.33584
3_10	10001439 - 10998548	332	0.09	0.358396
3_51	51000317 - 51998643	397	0.09	0.368421
1_126	126001632 - 126992757	296	0.09	0.303258
11_5	5000641 - 5998062	499	0.09	0.43609
1_92	92001660 - 92999699	386	0.09	0.318296
6_20	20013603 - 20996644	469	0.09	0.388471
1_48	48001833 - 48999249	404	0.09	0.368421
1_113	113006714 - 113979478	319	0.08	0.338346
4_73	73002356 - 73993683	284	0.08	0.338346
2_108	108000662 - 108991091	319	0.08	0.350877
7_25	25001370 - 25999993	389	0.08	0.380952
1_38	38002174 - 38998289	417	0.08	0.370927
4_76	76001189 - 76999095	308	0.08	0.293233
1_87	87001768 - 87996864	292	0.08	0.278196
2_111	111000887 - 111988343	314	0.08	0.363409
2_41	41001878 - 41999433	310	0.08	0.285714
4_44	44003572 - 44996222	331	0.08	0.370927
2_101	101001617 - 101998789	351	0.08	0.338346
2_21	21000558 - 21901484	319	0.08	0.345865
6_13	13000859 - 13998969	407	0.08	0.378446
3_61	61002343 - 61995869	277	0.08	0.298246
4_71	71003851 - 71999395	330	0.08	0.300752
4_77	77003477 - 77998814	350	0.08	0.411028
6_10	10002987 - 10998696	454	0.08	0.41604
6_0	517174 - 999781	210	0.08	0.225564
1_62	62000024 - 62998063	356	0.08	0.365915
2_85	85007540 - 85995608	286	0.08	0.263158
12_4	4002400 - 4997551	546	0.08	0.441103
1_133	133002233 - 133996605	433	0.08	0.363409
4_2	2000372 - 2997067	329	0.08	0.345865
1_187	187000380 - 187999263	376	0.08	0.348371
1_60	60004355 - 60997051	368	0.08	0.383459
3_6	6000022 - 6997376	375	0.08	0.370927
2_142	142006321 - 142999715	292	0.08	0.303258
1_115	115001140 - 115999819	373	0.08	0.323308
1_0	12116 - 997412	309	0.08	0.310777
3_14	14005101 - 14999520	357	0.08	0.313283
1_95	95003483 - 95999506	336	0.08	0.37594
3_26	26000884 - 26999094	366	0.08	0.370927
2_112	112005094 - 112995482	317	0.08	0.303258
7_1	1000656 - 1999224	496	0.08	0.403509
3_17	17000437 - 17997664	371	0.08	0.370927
4_62	62008497 - 62997901	357	0.08	0.318296
7_27	27000472 - 27998248	478	0.08	0.423559
7_23	23001680 - 23998332	419	0.08	0.426065
1_168	168005668 - 168997872	318	0.08	0.270677
3_42	42003790 - 42998346	379	0.08	0.37594
15_12	12000000 - 12719992	283	0.08	0.278196
5_7	7003160 - 7989300	411	0.08	0.385965
7_2	2000697 - 2998804	371	0.08	0.388471
2_67	67004838 - 67998225	315	0.08	0.288221
3_28	28001025 - 28989713	342	0.08	0.345865
4_35	35004761 - 35999840	377	0.08	0.378446
3_100	100001846 - 100998847	361	0.08	0.300752
6_32	32001747 - 32999910	457	0.08	0.421053
1_153	153001383 - 153996178	407	0.08	0.353383
4_65	65002564 - 65994815	382	0.08	0.385965
2_84	84002075 - 84999415	333	0.08	0.323308
2_74	74002335 - 74996653	274	0.08	0.288221
2_117	117000983 - 117995914	332	0.08	0.345865
3_96	96002115 - 96996738	408	0.08	0.398496
6_9	9000091 - 9999004	483	0.08	0.413534
3_67	67000802 - 67999348	433	0.08	0.360902
2_145	145001359 - 145998779	356	0.08	0.368421
22_1	1001183 - 1997368	500	0.08	0.441103
4_63	63002352 - 63999612	354	0.08	0.345865
3_93	93001659 - 93994973	346	0.08	0.353383
6_5	5000233 - 5997582	410	0.08	0.350877
3_79	79003213 - 79999932	348	0.08	0.318296
14_12	12001625 - 12990825	486	0.08	0.418546
3_35	35001332 - 35993013	327	0.08	0.310777
3_7	7002535 - 7998141	398	0.08	0.368421
1_20	20003201 - 20999694	366	0.08	0.345865
4_32	32003023 - 32999605	346	0.08	0.318296
4_78	78000541 - 78997657	297	0.08	0.303258
1_43	43003391 - 43997742	350	0.08	0.330827
2_63	63004924 - 63995650	285	0.08	0.26817
4_6	6001408 - 6999805	327	0.08	0.308271
3_103	103005146 - 103999969	366	0.08	0.33584
4_84	84004502 - 84998320	388	0.08	0.333333
1_69	69000881 - 69998681	371	0.08	0.363409
1_85	85000672 - 85998899	341	0.08	0.33584
7_32	32001927 - 32989622	402	0.08	0.333333
2_38	38006720 - 38997725	329	0.08	0.320802
18_7	7001181 - 7999684	425	0.08	0.388471
4_53	53002452 - 53999285	324	0.08	0.343358
20_1	1006067 - 1996832	412	0.08	0.343358
4_0	50180 - 989515	227	0.08	0.265664
2_114	114004113 - 114995221	252	0.08	0.280702
1_169	169001420 - 169999438	346	0.08	0.323308
1_175	175003078 - 175996880	405	0.08	0.370927
1_80	80001060 - 80995276	369	0.08	0.370927
4_17	17003745 - 17997977	323	0.08	0.328321
3_20	20000278 - 20996400	335	0.08	0.35589
3_90	90006584 - 90992375	295	0.08	0.305764
2_77	77000552 - 77999113	315	0.08	0.345865
1_57	57000875 - 57997976	405	0.08	0.403509
2_17	17003025 - 17998177	335	0.08	0.333333
1_17	17000892 - 17999746	341	0.08	0.37594
1_94	94002604 - 94997391	294	0.08	0.303258
2_131	131005729 - 131999754	318	0.08	0.318296
5_58	58001133 - 58996253	390	0.08	0.345865
4_54	54004324 - 54999299	319	0.08	0.338346
2_90	90003701 - 90999856	362	0.08	0.303258
6_3	3000060 - 3999959	443	0.08	0.370927
2_86	86000058 - 86999114	264	0.08	0.290727
4_47	47000597 - 47996843	347	0.08	0.353383
1_104	104001018 - 104917298	401	0.08	0.380952
2_106	106002057 - 106999646	309	0.08	0.343358
3_78	78012352 - 78999327	343	0.08	0.333333
2_94	94002120 - 94997147	290	0.08	0.278196
1_154	154000670 - 154998176	371	0.08	0.378446
2_122	122000094 - 122999883	283	0.08	0.283208
7_3	3000684 - 3996728	415	0.08	0.428571
2_30	30004050 - 30999519	315	0.08	0.305764
4_30	30000957 - 30999840	294	0.08	0.288221
15_11	11000837 - 11999795	473	0.08	0.441103
5_36	36007279 - 36999672	368	0.08	0.345865
4_58	58004781 - 58996848	389	0.08	0.343358
7_9	9002144 - 9999479	429	0.08	0.380952
1_156	156000416 - 156999493	376	0.08	0.370927
4_57	57012689 - 57999232	310	0.08	0.333333
1_29	29001510 - 29999595	353	0.08	0.330827
4_11	11002130 - 11992611	311	0.08	0.343358
8_15	15001133 - 15993205	393	0.08	0.360902
3_108	108000266 - 108999411	390	0.08	0.345865
1_7	7003440 - 7995739	346	0.08	0.328321
2_141	141004918 - 141992858	307	0.08	0.300752
6_15	15000230 - 15982864	339	0.08	0.33584
9_13	13000454 - 13998539	452	0.08	0.383459
7_15	15001757 - 15999688	406	0.08	0.373434
3_27	27014930 - 27997762	340	0.08	0.350877
2_48	48002673 - 48999819	307	0.08	0.33584
5_44	44001572 - 44999656	405	0.08	0.378446
3_60	60011440 - 60999555	340	0.07	0.318296
4_86	86004165 - 86969315	268	0.07	0.270677
2_31	31002183 - 31998250	301	0.07	0.300752
1_162	162002042 - 162999938	390	0.07	0.390977
1_151	151003778 - 151999805	304	0.07	0.313283
3_104	104001315 - 104982338	390	0.07	0.358396
5_33	33000920 - 33997548	309	0.07	0.340852
1_136	136000792 - 136995746	400	0.07	0.330827
4_9	9001502 - 9999279	314	0.07	0.278196
1_2	2000227 - 2999255	369	0.07	0.398496
1_67	67000674 - 67991459	332	0.07	0.360902
2_1	1000653 - 1991005	320	0.07	0.303258
1_68	68001891 - 68994689	367	0.07	0.325815
1_40	40001170 - 40997376	336	0.07	0.305764
5_12	12001614 - 12993860	325	0.07	0.328321
3_48	48004423 - 48999018	423	0.07	0.418546
2_13	13003360 - 13998909	310	0.07	0.278196
3_41	41003022 - 41996680	373	0.07	0.333333
1_166	166000511 - 166999195	418	0.07	0.360902
7_4	4000581 - 4998023	408	0.07	0.358396
1_140	140120364 - 140998169	261	0.07	0.278196
2_2	2001795 - 2999225	340	0.07	0.348371
4_25	25001584 - 25998172	351	0.07	0.348371
3_32	32001408 - 32997998	316	0.07	0.305764
2_57	57004499 - 57994157	305	0.07	0.320802
1_97	97001132 - 97998156	283	0.07	0.283208
2_132	132002106 - 132993039	301	0.07	0.340852
3_52	52002322 - 52995441	349	0.07	0.348371
8_12	12001823 - 12998346	329	0.07	0.305764
3_98	98001604 - 98998990	335	0.07	0.315789
2_83	83001834 - 83995858	262	0.07	0.295739
15_0	24593 - 999898	441	0.07	0.380952
11_4	4001030 - 4998715	499	0.07	0.418546
1_123	123017476 - 123999385	338	0.07	0.323308
1_27	27000790 - 27995808	349	0.07	0.350877
5_34	34003454 - 34981535	326	0.07	0.325815
2_7	7000241 - 7998001	334	0.07	0.323308
3_107	107000792 - 107998878	438	0.07	0.353383
7_17	17000545 - 17999298	366	0.07	0.360902
4_33	33001303 - 33999667	384	0.07	0.39599
2_64	64002255 - 64995504	307	0.07	0.308271
2_33	33002170 - 33998866	321	0.07	0.308271
1_125	125000073 - 125995962	352	0.07	0.330827
7_5	5002537 - 5999977	373	0.07	0.35589
3_105	105014226 - 105990941	362	0.07	0.353383
1_52	52000127 - 52998004	387	0.07	0.385965
1_32	32004848 - 32998795	281	0.07	0.303258
4_48	48001582 - 48999624	341	0.07	0.343358
1_3	3000135 - 3999701	269	0.07	0.288221
7_6	6001174 - 6996364	327	0.07	0.305764
20_10	10009222 - 10998439	403	0.07	0.348371
4_68	68001472 - 68996029	359	0.07	0.358396
16_0	24857 - 606273	237	0.07	0.225564
2_137	137014038 - 137998431	329	0.07	0.295739
2_62	62001908 - 62998786	307	0.07	0.298246
5_17	17004254 - 17999180	372	0.07	0.373434
3_80	80000782 - 80997934	368	0.07	0.33584
2_42	42007964 - 42998628	328	0.07	0.320802
3_106	106005694 - 106997009	380	0.07	0.373434
1_34	34000181 - 34997356	428	0.07	0.370927
2_88	88000219 - 88998286	273	0.07	0.293233
5_5	5002083 - 5807130	262	0.07	0.288221
4_49	49001697 - 49998108	329	0.07	0.340852
5_49	49000452 - 49999621	383	0.07	0.368421
4_24	24002357 - 24996950	320	0.07	0.320802
4_38	38000124 - 38997248	370	0.07	0.37594
5_22	22000062 - 22995297	329	0.07	0.315789
4_50	50000237 - 50997579	325	0.07	0.293233
5_23	23001333 - 23999258	382	0.07	0.313283
1_165	165000717 - 165999445	400	0.07	0.39599
5_41	41000480 - 41998371	369	0.07	0.340852
1_139	139001905 - 139951166	336	0.07	0.323308
1_66	66000175 - 66999272	391	0.07	0.333333
1_12	12000455 - 12999010	384	0.07	0.315789
1_194	194000420 - 194998901	342	0.07	0.285714
3_54	54005855 - 54998896	377	0.07	0.340852
2_69	69000098 - 69999390	331	0.07	0.265664
3_44	44001824 - 44999285	397	0.07	0.350877
6_21	21000789 - 21999640	460	0.07	0.406015
2_147	147002303 - 147999277	249	0.07	0.243108
3_102	102001974 - 102999526	391	0.07	0.368421
18_10	10000907 - 10987050	411	0.07	0.380952
13_17	17000131 - 17998760	396	0.07	0.350877
2_143	143000537 - 143999571	178	0.07	0.20802
1_86	86005235 - 86998417	344	0.07	0.295739
1_18	18004499 - 18988390	328	0.07	0.290727
2_80	80003122 - 80997612	295	0.07	0.318296
3_86	86000672 - 86998715	336	0.07	0.263158
2_102	102003739 - 102994576	343	0.07	0.318296
4_79	79003361 - 79997634	321	0.07	0.320802
4_28	28001305 - 28996074	306	0.07	0.298246
2_8	8000839 - 8995192	323	0.07	0.33584
3_83	83001169 - 83999534	325	0.07	0.320802
2_81	81000547 - 81937220	246	0.07	0.235589
2_53	53000041 - 53984167	158	0.07	0.220551
5_0	29775 - 999985	298	0.07	0.315789
4_51	51000243 - 51999782	256	0.07	0.295739
4_7	7004078 - 7995092	321	0.07	0.33584
2_78	78004001 - 78997018	282	0.07	0.305764
4_87	87021603 - 87993363	326	0.07	0.323308
2_97	97000549 - 97998490	359	0.06	0.385965
2_89	89003787 - 89999952	332	0.06	0.325815
2_16	16000151 - 16998562	336	0.06	0.323308
1_109	109000932 - 109996559	411	0.06	0.390977
2_71	71002370 - 71999148	244	0.06	0.233083
2_27	27004477 - 27992309	316	0.06	0.305764
1_163	163002258 - 163997718	293	0.06	0.280702
2_95	95000038 - 95993890	256	0.06	0.263158
1_45	45001631 - 45998217	393	0.06	0.358396
1_50	50001205 - 50997980	360	0.06	0.320802
2_61	61003805 - 61992322	290	0.06	0.300752
5_19	19001912 - 19998127	415	0.06	0.393484
3_12	12226630 - 12995489	272	0.06	0.280702
1_1	1003228 - 1999125	304	0.06	0.303258
1_129	129001445 - 129999031	385	0.06	0.343358
1_76	76002358 - 76997010	253	0.06	0.255639
2_113	113001416 - 113997457	276	0.06	0.265664
2_10	10001868 - 10998597	303	0.06	0.308271
7_19	19003818 - 19997606	270	0.06	0.300752
4_70	70000654 - 70999645	307	0.06	0.340852
2_14	14000482 - 14999658	285	0.06	0.290727
13_16	16002637 - 16998078	488	0.06	0.380952
5_46	46000853 - 46999912	385	0.06	0.363409
3_82	82000697 - 82994029	346	0.06	0.338346
2_39	39001197 - 39999827	338	0.06	0.328321
2_40	40007952 - 40999399	330	0.06	0.313283
1_132	132003945 - 132998333	394	0.06	0.35589
3_81	81002477 - 81997801	398	0.06	0.378446
2_99	99005572 - 99999029	370	0.06	0.350877
1_46	46003333 - 46999340	337	0.06	0.363409
3_2	2000032 - 2998867	242	0.06	0.253133
3_34	34001105 - 34996929	300	0.06	0.315789
3_36	36002067 - 36993287	317	0.06	0.298246
1_51	51000434 - 51997357	352	0.06	0.333333
1_152	152000904 - 152996463	341	0.06	0.363409
2_103	103000257 - 103998205	301	0.06	0.318296
1_83	83003713 - 83996167	382	0.06	0.35589
1_143	143002040 - 143996945	390	0.06	0.343358
1_93	93005509 - 93991264	284	0.06	0.303258
5_6	6392478 - 6999673	238	0.06	0.245614
8_9	9001532 - 9997375	369	0.06	0.348371
2_32	32001786 - 32998224	223	0.06	0.223058
4_55	55060435 - 55998049	283	0.06	0.280702
2_35	35001389 - 35998533	290	0.06	0.278196
2_104	104002020 - 104998000	302	0.06	0.313283
4_31	31000353 - 31999341	297	0.06	0.298246
8_11	11022715 - 11997067	302	0.06	0.285714
2_60	60003525 - 60996514	294	0.06	0.333333
3_1	1000324 - 1999234	279	0.06	0.303258
2_55	55071820 - 55998457	254	0.06	0.278196
5_20	20000972 - 20998261	398	0.06	0.378446
2_11	11003135 - 11998606	259	0.06	0.263158
1_124	124001748 - 124996146	370	0.06	0.363409
3_77	77003653 - 77983389	372	0.06	0.350877
1_149	149006960 - 149996423	321	0.06	0.33584
5_35	35003021 - 35995637	337	0.06	0.313283
2_98	98001528 - 98998465	365	0.06	0.363409
2_121	121136774 - 121997686	292	0.06	0.308271
1_41	41004327 - 41995642	256	0.06	0.273183
7_8	8003124 - 8998565	315	0.06	0.250627
4_88	88006320 - 88998944	318	0.06	0.278196
1_24	24001443 - 24994263	283	0.06	0.313283
5_31	31000460 - 31998709	245	0.06	0.240602
1_44	44001039 - 44997785	381	0.06	0.328321
2_91	91002179 - 91999701	307	0.06	0.270677
1_58	58000628 - 58998134	355	0.06	0.348371
1_6	6001226 - 6999769	306	0.06	0.270677
4_56	56000059 - 56994397	319	0.06	0.33584
1_25	25059942 - 25998907	290	0.06	0.270677
1_167	167001200 - 167998892	358	0.06	0.33584
1_14	14001980 - 14997821	328	0.06	0.323308
5_21	21002410 - 21994735	366	0.06	0.323308
1_89	89000395 - 89998645	368	0.06	0.360902
1_99	99003283 - 99999595	369	0.06	0.328321
1_39	39000098 - 39997444	352	0.06	0.37594
2_105	105004198 - 105994945	244	0.06	0.240602
2_36	36000394 - 36993589	337	0.06	0.290727
1_190	190000382 - 190991860	384	0.06	0.365915
2_109	109004728 - 109998854	291	0.06	0.288221
2_3	3005807 - 3994287	292	0.06	0.270677
2_6	6003435 - 6996124	325	0.06	0.305764
1_55	55003844 - 55996266	223	0.06	0.240602
3_23	23000202 - 23998205	287	0.06	0.270677
8_8	8001874 - 8998934	352	0.06	0.325815
2_120	120000142 - 120994670	269	0.06	0.283208
2_26	26073012 - 26999450	252	0.06	0.245614
1_137	137000784 - 137999605	350	0.06	0.330827
1_42	42015780 - 42999329	308	0.05	0.300752
4_26	26001927 - 26998818	330	0.05	0.323308
7_18	18012175 - 18998345	319	0.05	0.325815
3_16	16001747 - 16998514	349	0.05	0.345865
1_100	100003420 - 100988805	345	0.05	0.325815
1_142	142147613 - 142997646	179	0.05	0.225564
1_53	53002697 - 53997943	282	0.05	0.278196
2_92	92000457 - 92998761	321	0.05	0.270677
2_34	34001756 - 34996555	365	0.05	0.333333
1_15	15000413 - 15999960	345	0.05	0.348371
20_0	47223 - 998687	307	0.05	0.320802
1_10	10002413 - 10996591	348	0.05	0.333333
3_13	13003454 - 13999985	348	0.05	0.330827
2_43	43000798 - 43998384	318	0.05	0.340852
1_148	148000390 - 148999760	166	0.05	0.16792
3_39	39000117 - 39997355	382	0.05	0.365915
2_100	100001014 - 100997520	287	0.05	0.285714
4_39	39000705 - 39999666	327	0.05	0.320802
6_7	7004604 - 7998987	336	0.05	0.305764
2_59	59001048 - 59997211	291	0.05	0.275689
4_75	75004492 - 75992482	257	0.05	0.260652
1_5	5000780 - 5998429	404	0.05	0.380952
1_54	54001671 - 54998619	257	0.05	0.233083
13_1	1002151 - 1999797	256	0.05	0.255639
1_90	90000293 - 90996208	355	0.05	0.330827
2_68	68002388 - 68997358	317	0.05	0.305764
2_22	22138978 - 22996354	291	0.05	0.310777
2_15	15003866 - 15995197	281	0.05	0.290727
1_77	77001265 - 77997858	328	0.05	0.328321
11_2	2000809 - 2742622	280	0.05	0.313283
2_75	75000894 - 75999500	259	0.05	0.293233
4_18	18000247 - 18832896	234	0.05	0.245614
2_5	5000041 - 5998850	290	0.05	0.245614
3_3	3006344 - 3999518	342	0.05	0.288221
2_65	65002987 - 65999518	302	0.05	0.26817
2_87	87003814 - 87998891	258	0.05	0.220551
5_32	32001226 - 32997980	201	0.05	0.197995
2_0	22397 - 995408	229	0.05	0.243108
11_3	3323234 - 3995137	257	0.05	0.258145
3_11	11001927 - 11696784	254	0.05	0.26817
1_72	72001446 - 72998028	309	0.05	0.315789
1_103	103001077 - 103999481	373	0.05	0.365915
2_28	28002321 - 28997275	302	0.05	0.265664
2_66	66007682 - 66996183	317	0.05	0.303258
4_74	74001668 - 74999379	281	0.05	0.250627
23_5	5004587 - 5773936	291	0.05	0.273183
2_9	9007009 - 9990590	306	0.05	0.285714
10_0	509881 - 999195	172	0.05	0.185464
5_59	59001285 - 59780211	281	0.05	0.245614
4_67	67001751 - 67993309	332	0.05	0.300752
1_157	157001857 - 157998434	308	0.05	0.273183
8_1	1002608 - 1999902	366	0.05	0.318296
1_88	88000796 - 88998272	304	0.05	0.258145
9_0	557886 - 998813	191	0.05	0.190476
3_84	84002422 - 84998326	231	0.05	0.225564
3_46	46000857 - 46997571	377	0.05	0.343358
20_13	13000029 - 13995584	361	0.05	0.338346
2_12	12037075 - 12999936	259	0.05	0.255639
1_164	164002665 - 164999798	312	0.04	0.320802
7_7	7006436 - 7999380	124	0.04	0.142857
3_89	89000059 - 89994428	262	0.04	0.265664
1_4	4003871 - 4998207	316	0.04	0.305764
2_96	96002502 - 96996909	318	0.04	0.293233
2_93	93006555 - 93999323	270	0.04	0.218045
1_59	59000685 - 59999797	368	0.04	0.340852
1_161	161046690 - 161998317	227	0.04	0.238095
1_9	9002852 - 9999448	320	0.04	0.298246
4_19	19356644 - 19998058	193	0.04	0.215539
1_141	141000474 - 141909021	170	0.04	0.157895
5_47	47003017 - 47999085	272	0.04	0.275689
3_37	37001157 - 37999054	316	0.04	0.26817
6_35	35000365 - 35428840	131	0.04	0.145363
4_91	91001569 - 91262005	100	0.03	0.142857
1_159	159003135 - 159994669	254	0.03	0.255639
5_3	3004086 - 3995567	178	0.03	0.215539
17_0	662070 - 999997	166	0.03	0.175439
2_79	79004511 - 79999675	256	0.03	0.238095
24_6	6000210 - 6269740	204	0.03	0.192982
8_0	13672 - 999849	288	0.03	0.303258
4_20	20004361 - 20999751	262	0.03	0.253133
1_73	73001573 - 73982371	241	0.03	0.253133
27_0	3785 - 984643	184	0.03	0.197995
3_85	85018373 - 85995742	191	0.03	0.20802
10_20	20000294 - 20384368	108	0.03	0.132832
13_0	513195 - 999325	122	0.02	0.132832
2_25	25002058 - 25816179	183	0.02	0.18797
5_2	2002587 - 2995845	198	0.02	0.185464
2_82	82013163 - 82999092	72	0.02	0.090226
13_18	18000609 - 18379348	146	0.02	0.160401
1_160	160006925 - 160958391	184	0.02	0.165414
3_111	111002147 - 111295538	71	0.02	0.070175
2_119	119000462 - 119998775	111	0.02	0.140351
22_0	11040 - 998656	176	0.02	0.16792
26_5	5000429 - 5242351	98	0.02	0.115288
2_52	52002456 - 52995225	97	0.02	0.080201
2_149	149000875 - 149517792	98	0.02	0.107769
1_127	127000401 - 127996851	127	0.02	0.122807
11_20	20000034 - 20200990	68	0.02	0.097744
1_196	196000017 - 196199721	94	0.02	0.100251
1_75	75152941 - 75998477	157	0.01	0.145363
1_74	74001976 - 74609611	109	0.01	0.12782
9_24	24000358 - 24066176	37	0.01	0.037594
8_10	10002013 - 10079546	23	0	0.0401
18_11	11017280 - 11017280	1	0	0.002506
14_15	15000636 - 15541887	7	0	0.010025
20_14	14027577 - 14093452	7	0	0.005013

## Sheet: GIZZWT
GGA_Mb	Window (first – last position)	Number of SNP/ window	Proportion of genetic variance explained by the SNP window	PPA
4_76	76001189 - 76999095	308	1.88	0.466165
1_166	166000511 - 166999195	418	1.67	0.616541
1_169	169001420 - 169999438	346	1.57	0.528822
4_72	72005129 - 72990211	281	1.51	0.481203
1_167	167001200 - 167998892	358	1.36	0.518797
1_81	81008377 - 81994832	355	0.82	0.503759
4_71	71003851 - 71999395	330	0.66	0.423559
1_168	168005668 - 168997872	318	0.63	0.473684
21_1	1001186 - 1999733	877	0.56	0.73183
18_7	7001181 - 7999684	425	0.53	0.531328
9_18	18001040 - 18998622	587	0.52	0.609023
18_6	6000481 - 6999386	791	0.5	0.686717
12_12	12001263 - 12996489	472	0.5	0.536341
12_14	14000037 - 14999568	524	0.47	0.588972
11_16	16000965 - 16999456	594	0.47	0.581454
18_5	5003077 - 5998715	790	0.44	0.676692
1_165	165000717 - 165999445	400	0.41	0.443609
4_70	70000654 - 70999645	307	0.4	0.401002
1_83	83003713 - 83996167	382	0.38	0.483709
4_74	74001668 - 74999379	281	0.37	0.363409
18_4	4001669 - 4999445	643	0.35	0.558897
22_4	4002399 - 4676714	964	0.35	0.676692
11_12	12000479 - 12998947	554	0.34	0.553885
2_56	56009150 - 56999730	306	0.34	0.39599
2_58	58002253 - 58998616	317	0.34	0.421053
2_49	49000825 - 49995902	314	0.33	0.408521
11_15	15000155 - 15999835	608	0.33	0.576441
9_21	21000594 - 21998754	621	0.32	0.639098
12_11	11001448 - 11998408	455	0.32	0.491228
3_51	51000317 - 51998643	397	0.32	0.461153
4_73	73002356 - 73993683	284	0.31	0.345865
4_66	66005172 - 66998777	406	0.29	0.45614
9_16	16001716 - 16999606	626	0.29	0.566416
15_7	7002111 - 7999932	592	0.27	0.566416
11_4	4001030 - 4998715	499	0.27	0.531328
2_7	7000241 - 7998001	334	0.26	0.403509
12_10	10003317 - 10998376	470	0.26	0.486216
11_8	8001658 - 8996064	578	0.25	0.518797
21_0	13225 - 996087	573	0.25	0.561404
1_84	84002231 - 84998851	437	0.25	0.45614
4_67	67001751 - 67993309	332	0.25	0.385965
15_9	9002743 - 9999015	639	0.25	0.588972
15_8	8001139 - 8999979	617	0.25	0.548872
2_55	55071820 - 55998457	254	0.25	0.315789
18_8	8000785 - 8991930	725	0.25	0.64411
9_17	17001007 - 17999967	600	0.24	0.561404
12_15	15003442 - 15999915	570	0.24	0.531328
3_49	49003295 - 49998677	366	0.24	0.41604
27_3	3000222 - 3996811	820	0.24	0.699248
4_69	69000658 - 69993865	367	0.24	0.43609
5_8	8000498 - 8988758	398	0.24	0.486216
15_10	10001717 - 10999147	577	0.24	0.54386
4_84	84004502 - 84998320	388	0.23	0.441103
11_13	13001093 - 13999472	467	0.23	0.466165
2_8	8000839 - 8995192	323	0.23	0.431078
2_6	6003435 - 6996124	325	0.23	0.363409
24_3	3000158 - 3999180	864	0.22	0.659148
4_75	75004492 - 75992482	257	0.22	0.353383
11_6	6000357 - 6999911	530	0.22	0.576441
2_35	35001389 - 35998533	290	0.22	0.41604
12_13	13004985 - 13998096	489	0.22	0.516291
21_2	2000258 - 2999039	896	0.22	0.661654
18_1	1000133 - 1868661	601	0.21	0.526316
1_80	80001060 - 80995276	369	0.21	0.401002
1_63	63001124 - 63995624	376	0.21	0.393484
8_2	2001448 - 2997611	340	0.21	0.443609
11_18	18001466 - 18994696	411	0.21	0.463659
10_14	14002632 - 14998393	604	0.21	0.566416
2_1	1000653 - 1991005	320	0.21	0.37594
2_37	37019018 - 37992884	291	0.21	0.343358
8_1	1002608 - 1999902	366	0.2	0.385965
4_68	68001472 - 68996029	359	0.2	0.365915
11_7	7000304 - 7998782	545	0.2	0.443609
11_17	17000223 - 17997723	497	0.2	0.508772
20_11	11000711 - 11996443	609	0.2	0.558897
18_3	3002958 - 3999218	761	0.2	0.586466
17_7	7000143 - 7999150	683	0.2	0.621554
3_18	18000047 - 18998324	381	0.19	0.433584
25_2	2001192 - 2887176	507	0.19	0.508772
12_8	8001126 - 8998440	603	0.19	0.593985
1_67	67000674 - 67991459	332	0.19	0.406015
28_2	2008625 - 2999362	659	0.19	0.596491
11_19	19001109 - 19997265	394	0.19	0.411028
8_28	28001005 - 28999995	487	0.19	0.516291
14_7	7000562 - 7997901	615	0.18	0.558897
27_2	2000333 - 2998886	1058	0.18	0.696742
13_11	11007183 - 11999395	482	0.18	0.443609
2_135	135000313 - 135950768	313	0.18	0.343358
7_30	30001345 - 30998258	519	0.18	0.506266
8_27	27000706 - 27999759	529	0.18	0.518797
2_59	59001048 - 59997211	291	0.18	0.353383
3_50	50003330 - 50995571	420	0.18	0.406015
21_4	4001279 - 4998314	873	0.18	0.616541
1_162	162002042 - 162999938	390	0.18	0.413534
1_79	79001243 - 79999317	397	0.17	0.408521
24_5	5000804 - 5999010	763	0.17	0.581454
8_21	21004762 - 21999013	480	0.17	0.47619
1_195	195003475 - 195995407	426	0.17	0.421053
5_49	49000452 - 49999621	383	0.17	0.463659
13_2	2000330 - 2994904	502	0.17	0.488722
9_20	20000672 - 20996719	540	0.17	0.478697
11_9	9000127 - 9997375	540	0.17	0.498747
13_16	16002637 - 16998078	488	0.17	0.488722
19_5	5000557 - 5998521	582	0.17	0.498747
10_18	18002849 - 18999247	734	0.17	0.561404
5_52	52001366 - 52997823	401	0.17	0.385965
1_82	82001576 - 82993071	376	0.17	0.393484
2_3	3005807 - 3994287	292	0.17	0.358396
2_38	38006720 - 38997725	329	0.17	0.373434
12_17	17003923 - 17999819	555	0.16	0.528822
11_5	5000641 - 5998062	499	0.16	0.463659
14_12	12001625 - 12990825	486	0.16	0.468672
1_163	163002258 - 163997718	293	0.16	0.328321
4_77	77003477 - 77998814	350	0.16	0.345865
1_111	111001733 - 111999862	401	0.16	0.426065
14_9	9000607 - 9998826	703	0.16	0.558897
3_47	47001081 - 47998316	425	0.16	0.403509
8_6	6001191 - 6999562	452	0.16	0.418546
13_15	15001512 - 15998451	482	0.16	0.448622
2_4	4003961 - 4998859	328	0.16	0.345865
24_4	4001256 - 4993752	824	0.16	0.649123
14_1	1002891 - 1999306	653	0.16	0.528822
5_51	51000232 - 51999633	451	0.16	0.448622
7_23	23001680 - 23998332	419	0.16	0.453634
1_110	110000211 - 110997312	441	0.15	0.473684
27_4	4108329 - 4999960	489	0.15	0.451128
10_19	19001184 - 19998197	688	0.15	0.52381
10_16	16001397 - 16999678	623	0.15	0.533835
20_6	6003648 - 6997363	587	0.15	0.498747
12_9	9002759 - 9998218	484	0.15	0.483709
1_66	66000175 - 66999272	391	0.15	0.451128
20_13	13000029 - 13995584	361	0.15	0.421053
14_14	14000126 - 14990913	596	0.15	0.506266
5_54	54001090 - 54995952	422	0.15	0.403509
28_0	23942 - 999295	829	0.15	0.631579
23_3	3000994 - 3999610	782	0.15	0.578947
17_6	6000570 - 6998184	678	0.15	0.578947
20_7	7000004 - 7998579	499	0.15	0.503759
23_4	4000469 - 4998691	763	0.15	0.619048
2_9	9007009 - 9990590	306	0.15	0.35589
23_2	2003312 - 2997170	690	0.15	0.598997
10_10	10000956 - 10997525	669	0.15	0.508772
20_12	12000087 - 12998691	562	0.15	0.498747
5_45	45004270 - 45999760	398	0.15	0.370927
26_4	4000215 - 4999719	706	0.15	0.541353
1_65	65000069 - 65997098	415	0.15	0.443609
23_1	1001570 - 1999878	822	0.15	0.616541
1_156	156000416 - 156999493	376	0.15	0.37594
1_78	78000783 - 78998024	349	0.14	0.348371
9_15	15000216 - 15999852	509	0.14	0.491228
3_46	46000857 - 46997571	377	0.14	0.380952
17_10	10000343 - 10940517	416	0.14	0.426065
1_174	174003948 - 174999542	374	0.14	0.35589
20_10	10009222 - 10998439	403	0.14	0.418546
28_1	1001634 - 1996248	560	0.14	0.536341
1_171	171000120 - 171999874	407	0.14	0.360902
2_138	138001606 - 138999926	365	0.14	0.39599
26_3	3000141 - 3999454	990	0.14	0.661654
17_8	8000497 - 8999248	704	0.14	0.60401
2_51	51000883 - 51998771	291	0.14	0.333333
12_16	16001584 - 16999550	431	0.14	0.488722
1_194	194000420 - 194998901	342	0.14	0.413534
26_2	2000388 - 2999606	822	0.14	0.573935
10_13	13000454 - 13999140	692	0.14	0.528822
1_105	105000541 - 105997476	383	0.14	0.373434
2_60	60003525 - 60996514	294	0.14	0.35589
10_2	2000167 - 2999942	597	0.14	0.526316
4_89	89007137 - 89997729	353	0.13	0.365915
24_2	2000563 - 2999102	810	0.13	0.619048
12_18	18002476 - 18999471	551	0.13	0.503759
19_1	1000224 - 1999134	705	0.13	0.611529
15_5	5000057 - 5999958	662	0.13	0.558897
21_3	3001322 - 3998996	772	0.13	0.553885
10_12	12002551 - 12999755	691	0.13	0.516291
1_114	114003129 - 114999023	421	0.13	0.426065
4_27	27000372 - 27994859	346	0.13	0.323308
21_5	5001208 - 5999307	991	0.13	0.651629
14_6	6001464 - 6998468	583	0.13	0.52381
1_178	178001872 - 178999555	431	0.13	0.408521
8_24	24000565 - 24998083	476	0.13	0.45614
1_172	172002886 - 172999969	384	0.13	0.37594
5_53	53001414 - 53997021	416	0.13	0.426065
13_4	4006314 - 4996964	447	0.13	0.413534
2_27	27004477 - 27992309	316	0.13	0.330827
8_29	29000182 - 29930152	297	0.13	0.348371
2_28	28002321 - 28997275	302	0.13	0.350877
1_180	180001982 - 180998995	477	0.13	0.401002
1_64	64003650 - 64998812	347	0.13	0.338346
19_3	3003165 - 3999383	718	0.13	0.593985
1_161	161046690 - 161998317	227	0.13	0.26817
5_9	9000305 - 9998051	417	0.13	0.426065
10_15	15000035 - 15998420	608	0.13	0.538847
2_40	40007952 - 40999399	330	0.13	0.338346
18_0	52516 - 996797	454	0.13	0.45614
6_4	4003421 - 4995203	462	0.13	0.443609
14_3	3001973 - 3999889	587	0.13	0.533835
3_94	94002004 - 94998337	329	0.13	0.348371
2_50	50001247 - 50998670	237	0.13	0.305764
1_158	158000773 - 158998005	367	0.13	0.411028
2_131	131005729 - 131999754	318	0.13	0.323308
1_131	131002927 - 131997291	402	0.13	0.373434
14_8	8000346 - 8998930	616	0.13	0.541353
7_8	8003124 - 8998565	315	0.12	0.37594
2_34	34001756 - 34996555	365	0.12	0.370927
1_179	179001074 - 179999169	411	0.12	0.390977
14_10	10000304 - 10999961	652	0.12	0.506266
13_1	1002151 - 1999797	256	0.12	0.270677
2_39	39001197 - 39999827	338	0.12	0.353383
7_20	20004771 - 20999643	432	0.12	0.423559
10_11	11001040 - 11998191	647	0.12	0.463659
1_192	192000815 - 192997114	362	0.12	0.408521
9_19	19000810 - 19999306	544	0.12	0.481203
17_9	9004537 - 9995593	456	0.12	0.443609
10_5	5000352 - 5998442	661	0.12	0.528822
14_11	11000915 - 11999159	616	0.12	0.486216
10_4	4000118 - 4998068	734	0.12	0.581454
4_62	62008497 - 62997901	357	0.12	0.406015
8_7	7004059 - 7999901	496	0.12	0.45614
14_2	2000438 - 2999263	629	0.12	0.481203
3_75	75003293 - 75999748	402	0.12	0.388471
2_142	142006321 - 142999715	292	0.12	0.350877
3_6	6000022 - 6997376	375	0.12	0.431078
24_1	1000070 - 1999963	814	0.12	0.609023
1_112	112003431 - 112996260	403	0.12	0.378446
5_48	48000731 - 48995453	372	0.12	0.373434
2_133	133002882 - 133998978	251	0.12	0.293233
24_0	7891 - 999191	703	0.12	0.546366
13_7	7004884 - 7998970	580	0.12	0.521303
1_175	175003078 - 175996880	405	0.12	0.365915
5_56	56001042 - 56997472	373	0.12	0.388471
3_43	43000579 - 43998113	372	0.12	0.365915
3_7	7002535 - 7998141	398	0.12	0.403509
7_29	29003303 - 29998961	476	0.12	0.428571
28_3	3000142 - 3988940	621	0.12	0.526316
27_1	1012090 - 1999479	745	0.12	0.576441
10_3	3001439 - 3999639	736	0.12	0.561404
12_19	19003142 - 19922740	431	0.12	0.423559
1_173	173005650 - 173997072	328	0.12	0.380952
5_43	43001408 - 43998506	421	0.12	0.37594
22_3	3000446 - 3999542	539	0.12	0.471178
18_9	9007122 - 9998762	498	0.12	0.451128
3_17	17000437 - 17997664	371	0.12	0.401002
10_17	17001414 - 17999778	676	0.11	0.521303
5_7	7003160 - 7989300	411	0.11	0.448622
14_4	4001151 - 4999941	549	0.11	0.491228
3_76	76001617 - 76997592	393	0.11	0.408521
1_77	77001265 - 77997858	328	0.11	0.345865
6_3	3000060 - 3999959	443	0.11	0.431078
8_3	3003767 - 3998456	416	0.11	0.423559
9_22	22001116 - 22998001	579	0.11	0.488722
8_25	25000224 - 25997677	435	0.11	0.401002
8_26	26000275 - 26998071	479	0.11	0.426065
2_41	41001878 - 41999433	310	0.11	0.353383
1_181	181001172 - 181996465	388	0.11	0.358396
19_4	4000523 - 4998547	588	0.11	0.501253
10_9	9001929 - 9999999	518	0.11	0.458647
1_164	164002665 - 164999798	312	0.11	0.403509
4_33	33001303 - 33999667	384	0.11	0.39599
13_12	12000451 - 12999639	468	0.11	0.401002
17_4	4000959 - 4998341	724	0.11	0.573935
3_26	26000884 - 26999094	366	0.11	0.350877
3_31	31000133 - 31998824	434	0.11	0.393484
3_59	59001007 - 59998508	380	0.11	0.388471
2_26	26073012 - 26999450	252	0.11	0.273183
11_11	11001215 - 11999242	508	0.11	0.451128
19_6	6000751 - 6999373	602	0.11	0.496241
15_11	11000837 - 11999795	473	0.11	0.433584
3_57	57002054 - 57998852	323	0.11	0.373434
7_1	1000656 - 1999224	496	0.11	0.446115
4_37	37004104 - 37995028	373	0.11	0.403509
7_6	6001174 - 6996364	327	0.11	0.348371
17_3	3000636 - 3999541	683	0.11	0.566416
2_57	57004499 - 57994157	305	0.11	0.33584
2_2	2001795 - 2999225	340	0.11	0.393484
2_5	5000041 - 5998850	290	0.11	0.350877
20_5	5000651 - 5999452	524	0.11	0.463659
15_2	2000804 - 2999282	570	0.11	0.458647
5_50	50007692 - 50995869	419	0.11	0.406015
15_4	4000820 - 4999664	608	0.11	0.486216
1_106	106001479 - 106999692	433	0.11	0.385965
13_13	13000987 - 13998680	431	0.11	0.390977
7_24	24000573 - 24999666	425	0.11	0.373434
6_34	34000326 - 34999419	432	0.11	0.385965
2_24	24000111 - 24998126	287	0.11	0.318296
20_8	8001318 - 8999959	514	0.11	0.428571
10_6	6000563 - 6999012	674	0.11	0.478697
5_55	55000427 - 55995825	335	0.11	0.360902
2_47	47000713 - 47999595	330	0.11	0.320802
7_13	13000932 - 13996021	440	0.1	0.393484
26_1	1000350 - 1999197	605	0.1	0.468672
4_24	24002357 - 24996950	320	0.1	0.338346
3_52	52002322 - 52995441	349	0.1	0.33584
2_64	64002255 - 64995504	307	0.1	0.340852
11_10	10000131 - 10994410	436	0.1	0.426065
9_1	1000417 - 1999765	564	0.1	0.481203
17_1	1000299 - 1993540	591	0.1	0.501253
10_1	1000852 - 1996855	626	0.1	0.466165
17_5	5000149 - 5999595	541	0.1	0.498747
1_104	104001018 - 104917298	401	0.1	0.408521
4_78	78000541 - 78997657	297	0.1	0.333333
4_65	65002564 - 65994815	382	0.1	0.390977
2_117	117000983 - 117995914	332	0.1	0.373434
11_1	1005255 - 1998079	374	0.1	0.380952
9_2	2004955 - 2998908	524	0.1	0.45614
1_70	70004794 - 70995519	387	0.1	0.385965
7_11	11000439 - 11998127	470	0.1	0.428571
4_88	88006320 - 88998944	318	0.1	0.353383
1_155	155000884 - 155998399	429	0.1	0.41604
1_133	133002233 - 133996605	433	0.1	0.418546
10_7	7000336 - 7999659	561	0.1	0.421053
18_2	2033439 - 2999727	578	0.1	0.438596
20_9	9002657 - 9990270	459	0.1	0.441103
4_23	23000910 - 23999910	338	0.1	0.310777
1_69	69000881 - 69998681	371	0.1	0.363409
23_0	8243 - 999433	781	0.1	0.536341
4_79	79003361 - 79997634	321	0.1	0.338346
4_42	42002595 - 42997484	376	0.1	0.363409
4_60	60000075 - 60998203	423	0.1	0.411028
4_80	80000362 - 80998793	339	0.1	0.340852
2_36	36000394 - 36993589	337	0.1	0.318296
19_8	8000233 - 8999395	577	0.1	0.493734
3_0	18591 - 993284	342	0.1	0.325815
2_134	134014144 - 134998549	248	0.1	0.255639
20_2	2001696 - 2992559	474	0.1	0.458647
2_21	21000558 - 21901484	319	0.1	0.358396
2_115	115004723 - 115999263	297	0.1	0.308271
12_6	6000683 - 6997857	589	0.1	0.47619
24_6	6000210 - 6269740	204	0.1	0.303258
14_13	13001684 - 13996367	559	0.1	0.473684
5_41	41000480 - 41998371	369	0.1	0.365915
12_2	2000396 - 2990042	414	0.1	0.401002
3_55	55005401 - 55995615	354	0.1	0.401002
26_0	5950 - 999374	580	0.1	0.488722
2_19	19000039 - 19999423	339	0.1	0.353383
2_101	101001617 - 101998789	351	0.1	0.398496
7_31	31000070 - 31996005	490	0.1	0.428571
1_184	184000347 - 184994789	337	0.1	0.368421
2_69	69000098 - 69999390	331	0.1	0.323308
2_16	16000151 - 16998562	336	0.1	0.358396
2_13	13003360 - 13998909	310	0.1	0.353383
5_57	57002474 - 57999018	396	0.1	0.323308
19_0	8216 - 997881	527	0.1	0.463659
1_160	160006925 - 160958391	184	0.1	0.243108
1_62	62000024 - 62998063	356	0.1	0.308271
17_2	2000249 - 2999617	607	0.1	0.486216
14_5	5000251 - 5998676	649	0.1	0.528822
3_33	33001857 - 33998952	416	0.09	0.393484
2_63	63004924 - 63995650	285	0.09	0.323308
4_41	41001099 - 41997527	349	0.09	0.348371
7_22	22000044 - 22997682	391	0.09	0.378446
1_115	115001140 - 115999819	373	0.09	0.368421
3_88	88001088 - 88995205	336	0.09	0.333333
3_21	21006614 - 21996787	376	0.09	0.385965
25_1	1000131 - 1987495	591	0.09	0.496241
3_61	61002343 - 61995869	277	0.09	0.285714
3_42	42003790 - 42998346	379	0.09	0.378446
2_48	48002673 - 48999819	307	0.09	0.320802
11_0	62065 - 997948	443	0.09	0.401002
14_0	50084 - 999797	413	0.09	0.360902
3_19	19002818 - 19995136	358	0.09	0.373434
2_25	25002058 - 25816179	183	0.09	0.225564
1_12	12000455 - 12999010	384	0.09	0.348371
4_25	25001584 - 25998172	351	0.09	0.333333
10_8	8002511 - 8999576	683	0.09	0.506266
12_0	81184 - 998917	381	0.09	0.363409
3_95	95002461 - 95999172	404	0.09	0.37594
28_4	4004758 - 4964406	629	0.09	0.551378
4_82	82000896 - 82995064	352	0.09	0.343358
2_110	110000921 - 110993886	311	0.09	0.365915
15_1	1002290 - 1998062	644	0.09	0.508772
1_107	107000175 - 107998418	465	0.09	0.373434
3_2	2000032 - 2998867	242	0.09	0.250627
3_25	25000983 - 25997361	364	0.09	0.348371
1_193	193000093 - 193998457	413	0.09	0.358396
5_10	10003219 - 10999184	400	0.09	0.333333
13_3	3002617 - 3998616	465	0.09	0.433584
12_5	5000340 - 5999121	581	0.09	0.478697
13_9	9001252 - 9997149	513	0.09	0.41604
4_4	4003790 - 4994926	358	0.09	0.330827
6_33	33001669 - 33997231	485	0.09	0.411028
1_71	71000214 - 71999883	380	0.09	0.393484
3_92	92000582 - 92999701	405	0.09	0.401002
2_54	54013767 - 54945833	211	0.09	0.22807
8_12	12001823 - 12998346	329	0.09	0.33584
11_14	14001094 - 14996123	506	0.09	0.433584
4_39	39000705 - 39999666	327	0.09	0.401002
2_17	17003025 - 17998177	335	0.09	0.340852
7_21	21003096 - 21997736	448	0.09	0.43609
1_134	134001864 - 134997284	402	0.09	0.338346
12_7	7000142 - 7997857	618	0.09	0.471178
1_28	28003314 - 28997304	340	0.09	0.363409
9_6	6004577 - 6998596	486	0.09	0.458647
1_124	124001748 - 124996146	370	0.09	0.365915
4_63	63002352 - 63999612	354	0.09	0.333333
3_8	8003076 - 8999273	361	0.09	0.365915
9_9	9000575 - 9998398	617	0.09	0.453634
3_3	3006344 - 3999518	342	0.09	0.305764
2_124	124000776 - 124988511	276	0.09	0.300752
8_17	17001478 - 17999858	450	0.09	0.408521
6_11	11001860 - 11998094	416	0.09	0.390977
4_81	81001865 - 81998533	361	0.09	0.350877
2_67	67004838 - 67998225	315	0.09	0.325815
1_108	108001430 - 108998468	437	0.09	0.406015
1_128	128002385 - 128997272	366	0.09	0.360902
3_44	44001824 - 44999285	397	0.09	0.421053
13_14	14001745 - 14996106	424	0.09	0.411028
9_4	4000836 - 4999336	516	0.09	0.438596
19_7	7003296 - 7998127	595	0.09	0.453634
3_20	20000278 - 20996400	335	0.09	0.340852
13_5	5001506 - 5998604	541	0.09	0.478697
5_47	47003017 - 47999085	272	0.09	0.278196
1_47	47000356 - 47999987	428	0.09	0.398496
9_7	7005445 - 7998866	493	0.09	0.43609
6_27	27000325 - 27999574	491	0.09	0.406015
1_27	27000790 - 27995808	349	0.09	0.300752
1_183	183006281 - 183999208	415	0.09	0.37594
5_40	40000042 - 40999047	363	0.09	0.390977
4_40	40001790 - 40998594	383	0.09	0.380952
1_92	92001660 - 92999699	386	0.09	0.380952
15_3	3002321 - 3995337	535	0.09	0.413534
2_111	111000887 - 111988343	314	0.09	0.305764
3_67	67000802 - 67999348	433	0.09	0.390977
1_129	129001445 - 129999031	385	0.09	0.330827
3_79	79003213 - 79999932	348	0.09	0.328321
6_31	31001205 - 31998155	477	0.09	0.39599
2_132	132002106 - 132993039	301	0.09	0.33584
3_96	96002115 - 96996738	408	0.09	0.37594
2_23	23003810 - 23996304	341	0.09	0.290727
13_17	17000131 - 17998760	396	0.09	0.380952
3_5	5001208 - 5999092	323	0.09	0.318296
1_109	109000932 - 109996559	411	0.08	0.35589
1_130	130001965 - 130998727	398	0.08	0.403509
8_23	23003003 - 23999911	497	0.08	0.413534
9_10	10001054 - 10999916	523	0.08	0.453634
1_45	45001631 - 45998217	393	0.08	0.39599
1_113	113006714 - 113979478	319	0.08	0.300752
5_58	58001133 - 58996253	390	0.08	0.370927
6_19	19001309 - 19951255	439	0.08	0.408521
13_0	513195 - 999325	122	0.08	0.185464
1_188	188000118 - 188998231	390	0.08	0.338346
2_80	80003122 - 80997612	295	0.08	0.323308
7_12	12000277 - 12998804	436	0.08	0.340852
1_23	23001712 - 23998010	383	0.08	0.360902
3_58	58004742 - 58998514	375	0.08	0.363409
4_64	64006402 - 64999734	396	0.08	0.35589
8_8	8001874 - 8998934	352	0.08	0.310777
7_9	9002144 - 9999479	429	0.08	0.433584
3_73	73000044 - 73996184	311	0.08	0.313283
1_153	153001383 - 153996178	407	0.08	0.406015
21_6	6001123 - 6815670	566	0.08	0.481203
1_132	132003945 - 132998333	394	0.08	0.393484
7_10	10002707 - 10995068	453	0.08	0.413534
2_68	68002388 - 68997358	317	0.08	0.330827
6_2	2000347 - 2999246	461	0.08	0.426065
2_116	116001330 - 116998389	274	0.08	0.263158
18_10	10000907 - 10987050	411	0.08	0.370927
3_56	56000993 - 56993621	393	0.08	0.348371
2_129	129000006 - 129996848	327	0.08	0.33584
6_32	32001747 - 32999910	457	0.08	0.358396
6_1	1001852 - 1991512	451	0.08	0.413534
2_107	107004950 - 107995223	332	0.08	0.348371
11_3	3323234 - 3995137	257	0.08	0.260652
1_146	146007409 - 146999886	470	0.08	0.41604
2_130	130000481 - 130998287	276	0.08	0.275689
3_77	77003653 - 77983389	372	0.08	0.380952
6_20	20013603 - 20996644	469	0.08	0.385965
1_157	157001857 - 157998434	308	0.08	0.298246
1_25	25059942 - 25998907	290	0.08	0.278196
22_1	1001183 - 1997368	500	0.08	0.433584
2_109	109004728 - 109998854	291	0.08	0.340852
6_8	8002588 - 8999337	511	0.08	0.41604
6_28	28003701 - 28999724	490	0.08	0.438596
9_12	12001048 - 12997791	493	0.08	0.413534
4_86	86004165 - 86969315	268	0.08	0.265664
19_2	2000430 - 2996897	571	0.08	0.481203
1_159	159003135 - 159994669	254	0.08	0.24812
4_28	28001305 - 28996074	306	0.08	0.33584
2_0	22397 - 995408	229	0.08	0.293233
5_33	33000920 - 33997548	309	0.08	0.308271
7_2	2000697 - 2998804	371	0.08	0.358396
6_18	18005021 - 18998825	428	0.08	0.385965
7_18	18012175 - 18998345	319	0.08	0.308271
2_43	43000798 - 43998384	318	0.08	0.318296
3_35	35001332 - 35993013	327	0.08	0.298246
5_18	18005281 - 18986761	372	0.08	0.363409
7_17	17000545 - 17999298	366	0.08	0.390977
1_189	189002387 - 189999804	437	0.08	0.390977
1_49	49002896 - 49997561	414	0.08	0.365915
3_80	80000782 - 80997934	368	0.08	0.340852
12_3	3000599 - 3998803	489	0.08	0.41604
7_25	25001370 - 25999993	389	0.08	0.373434
1_68	68001891 - 68994689	367	0.08	0.368421
4_85	85008137 - 85998919	405	0.08	0.360902
4_34	34001177 - 34999560	395	0.08	0.401002
22_2	2002531 - 2999963	366	0.08	0.33584
20_3	3001105 - 3997580	483	0.08	0.373434
2_62	62001908 - 62998786	307	0.08	0.363409
5_39	39000466 - 39998360	360	0.08	0.37594
7_33	33000290 - 33999284	396	0.08	0.345865
5_13	13000954 - 13999219	338	0.08	0.323308
4_2	2000372 - 2997067	329	0.08	0.383459
8_5	5000864 - 5996532	375	0.08	0.393484
5_37	37001174 - 37997805	422	0.08	0.368421
3_66	66003911 - 66998344	381	0.08	0.390977
8_22	22002669 - 22999947	492	0.08	0.421053
2_77	77000552 - 77999113	315	0.08	0.323308
6_24	24001009 - 24999742	455	0.08	0.370927
1_0	12116 - 997412	309	0.08	0.338346
3_38	38003347 - 38995535	344	0.08	0.33584
7_27	27000472 - 27998248	478	0.08	0.360902
2_18	18000346 - 18999782	332	0.08	0.313283
6_17	17010826 - 17997278	414	0.08	0.401002
1_190	190000382 - 190991860	384	0.08	0.343358
2_65	65002987 - 65999518	302	0.08	0.278196
1_170	170002808 - 170999129	446	0.08	0.370927
6_25	25000919 - 25999547	487	0.07	0.421053
3_62	62007476 - 62995422	276	0.07	0.275689
4_52	52000121 - 52999436	357	0.07	0.373434
1_144	144000086 - 144999110	426	0.07	0.358396
4_61	61001499 - 61994567	393	0.07	0.37594
9_8	8000477 - 8995857	531	0.07	0.466165
1_38	38002174 - 38998289	417	0.07	0.328321
1_147	147006549 - 147995898	326	0.07	0.315789
2_11	11003135 - 11998606	259	0.07	0.255639
3_30	30000897 - 30993376	365	0.07	0.343358
3_45	45000626 - 45998872	421	0.07	0.383459
6_26	26001701 - 26998783	517	0.07	0.446115
4_49	49001697 - 49998108	329	0.07	0.315789
2_128	128000191 - 128995428	270	0.07	0.280702
1_17	17000892 - 17999746	341	0.07	0.305764
2_30	30004050 - 30999519	315	0.07	0.323308
1_52	52000127 - 52998004	387	0.07	0.345865
2_14	14000482 - 14999658	285	0.07	0.275689
1_91	91001335 - 91998027	372	0.07	0.338346
1_24	24001443 - 24994263	283	0.07	0.318296
2_125	125000130 - 125996039	295	0.07	0.293233
2_112	112005094 - 112995482	317	0.07	0.343358
1_26	26002113 - 26999593	352	0.07	0.308271
12_1	1007173 - 1999418	449	0.07	0.370927
2_78	78004001 - 78997018	282	0.07	0.303258
1_56	56000162 - 56998456	411	0.07	0.350877
4_12	12002721 - 12999550	366	0.07	0.368421
3_14	14005101 - 14999520	357	0.07	0.323308
15_6	6000311 - 6999944	511	0.07	0.423559
1_182	182004296 - 182870323	359	0.07	0.380952
3_11	11001927 - 11696784	254	0.07	0.285714
7_3	3000684 - 3996728	415	0.07	0.368421
4_8	8003167 - 8999885	373	0.07	0.380952
5_46	46000853 - 46999912	385	0.07	0.368421
4_43	43001322 - 43998491	421	0.07	0.380952
9_14	14001725 - 14997194	489	0.07	0.428571
9_5	5000912 - 5998634	485	0.07	0.408521
3_104	104001315 - 104982338	390	0.07	0.348371
2_99	99005572 - 99999029	370	0.07	0.35589
6_29	29001552 - 29999994	515	0.07	0.441103
3_82	82000697 - 82994029	346	0.07	0.318296
2_89	89003787 - 89999952	332	0.07	0.313283
8_20	20004100 - 20998394	408	0.07	0.383459
1_86	86005235 - 86998417	344	0.07	0.343358
1_16	16002529 - 16994858	377	0.07	0.353383
1_54	54001671 - 54998619	257	0.07	0.270677
3_102	102001974 - 102999526	391	0.07	0.378446
7_15	15001757 - 15999688	406	0.07	0.363409
4_90	90002208 - 90995527	365	0.07	0.343358
2_118	118000748 - 118995510	298	0.07	0.308271
2_106	106002057 - 106999646	309	0.07	0.345865
5_44	44001572 - 44999656	405	0.07	0.35589
2_143	143000537 - 143999571	178	0.07	0.200501
1_19	19003354 - 19999353	323	0.07	0.273183
1_48	48001833 - 48999249	404	0.07	0.398496
1_102	102004903 - 102999615	401	0.07	0.33584
4_14	14018706 - 14994223	329	0.07	0.308271
9_11	11002495 - 11998979	492	0.07	0.431078
4_59	59000129 - 59996697	390	0.07	0.398496
4_35	35004761 - 35999840	377	0.07	0.380952
8_16	16004081 - 16999309	464	0.07	0.378446
2_66	66007682 - 66996183	317	0.07	0.315789
3_87	87002060 - 87998702	408	0.07	0.390977
8_15	15001133 - 15993205	393	0.07	0.37594
1_149	149006960 - 149996423	321	0.07	0.318296
3_97	97000550 - 97996833	385	0.07	0.368421
6_9	9000091 - 9999004	483	0.07	0.403509
13_8	8000885 - 8998322	444	0.07	0.403509
2_31	31002183 - 31998250	301	0.07	0.300752
1_35	35002005 - 35998816	358	0.07	0.318296
2_94	94002120 - 94997147	290	0.07	0.285714
2_10	10001868 - 10998597	303	0.07	0.285714
6_12	12001632 - 12998278	397	0.07	0.340852
6_21	21000789 - 21999640	460	0.07	0.373434
7_26	26001902 - 26998534	473	0.07	0.363409
3_41	41003022 - 41996680	373	0.07	0.340852
2_139	139007141 - 139999004	364	0.07	0.35589
1_177	177000356 - 177998600	399	0.07	0.408521
2_140	140001635 - 140995753	336	0.07	0.343358
3_9	9000982 - 9999622	376	0.07	0.353383
3_72	72001647 - 72995643	330	0.07	0.353383
4_45	45003114 - 45998700	363	0.07	0.343358
3_86	86000672 - 86998715	336	0.07	0.330827
12_4	4002400 - 4997551	546	0.07	0.441103
5_17	17004254 - 17999180	372	0.07	0.348371
1_18	18004499 - 18988390	328	0.07	0.320802
5_26	26000520 - 26995578	359	0.07	0.35589
13_10	10004731 - 10997692	359	0.07	0.348371
7_28	28002821 - 28998425	472	0.07	0.413534
1_97	97001132 - 97998156	283	0.07	0.298246
1_135	135001743 - 135998284	432	0.07	0.365915
1_119	119000766 - 119999736	371	0.07	0.353383
3_39	39000117 - 39997355	382	0.07	0.373434
1_59	59000685 - 59999797	368	0.07	0.348371
1_43	43003391 - 43997742	350	0.07	0.303258
4_36	36003578 - 36998535	371	0.07	0.35589
2_29	29004781 - 29996746	353	0.07	0.308271
1_154	154000670 - 154998176	371	0.07	0.323308
7_5	5002537 - 5999977	373	0.07	0.315789
5_59	59001285 - 59780211	281	0.07	0.318296
1_61	61000224 - 61998748	354	0.07	0.303258
6_30	30002827 - 30999133	423	0.07	0.411028
7_4	4000581 - 4998023	408	0.07	0.411028
5_27	27000696 - 27998417	402	0.07	0.343358
2_121	121136774 - 121997686	292	0.07	0.348371
7_16	16000378 - 16998577	428	0.07	0.360902
4_32	32003023 - 32999605	346	0.07	0.345865
3_36	36002067 - 36993287	317	0.07	0.280702
4_5	5000397 - 5997346	294	0.07	0.263158
2_33	33002170 - 33998866	321	0.06	0.340852
4_15	15000769 - 15999159	360	0.06	0.315789
2_90	90003701 - 90999856	362	0.06	0.383459
5_28	28003041 - 28996407	364	0.06	0.340852
1_99	99003283 - 99999595	369	0.06	0.37594
3_22	22001404 - 22998440	322	0.06	0.323308
2_96	96002502 - 96996909	318	0.06	0.313283
2_70	70002582 - 70995838	262	0.06	0.233083
3_53	53000640 - 53994642	308	0.06	0.315789
5_20	20000972 - 20998261	398	0.06	0.343358
3_16	16001747 - 16998514	349	0.06	0.330827
4_26	26001927 - 26998818	330	0.06	0.320802
1_7	7003440 - 7995739	346	0.06	0.333333
3_15	15001798 - 15999193	398	0.06	0.325815
4_58	58004781 - 58996848	389	0.06	0.370927
2_86	86000058 - 86999114	264	0.06	0.22807
5_14	14002615 - 14989658	386	0.06	0.353383
1_39	39000098 - 39997444	352	0.06	0.338346
1_11	11000279 - 11999313	371	0.06	0.320802
3_63	63015613 - 63997299	314	0.06	0.275689
2_84	84002075 - 84999415	333	0.06	0.265664
8_18	18000034 - 18999028	416	0.06	0.383459
1_139	139001905 - 139951166	336	0.06	0.348371
2_97	97000549 - 97998490	359	0.06	0.390977
4_10	10005906 - 10997575	334	0.06	0.33584
4_21	21001741 - 21999067	334	0.06	0.290727
2_46	46005192 - 46996287	363	0.06	0.345865
4_46	46000232 - 46999868	411	0.06	0.350877
1_89	89000395 - 89998645	368	0.06	0.358396
5_38	38000437 - 38996916	376	0.06	0.35589
1_136	136000792 - 136995746	400	0.06	0.33584
3_107	107000792 - 107998878	438	0.06	0.328321
4_83	83002589 - 83997289	321	0.06	0.308271
4_22	22003900 - 22989145	330	0.06	0.305764
6_14	14006828 - 14999572	448	0.06	0.353383
9_23	23001311 - 23999904	496	0.06	0.423559
13_6	6003685 - 6997869	531	0.06	0.428571
2_45	45009480 - 45999159	319	0.06	0.305764
2_92	92000457 - 92998761	321	0.06	0.358396
19_9	9001097 - 9972338	316	0.06	0.285714
9_3	3000364 - 3998841	537	0.06	0.431078
5_22	22000062 - 22995297	329	0.06	0.293233
2_88	88000219 - 88998286	273	0.06	0.260652
3_28	28001025 - 28989713	342	0.06	0.305764
1_143	143002040 - 143996945	390	0.06	0.383459
3_81	81002477 - 81997801	398	0.06	0.338346
1_176	176004507 - 176998456	402	0.06	0.37594
3_91	91001655 - 91999970	368	0.06	0.370927
3_109	109000563 - 109997943	423	0.06	0.363409
5_12	12001614 - 12993860	325	0.06	0.298246
1_120	120003806 - 120994248	407	0.06	0.348371
1_36	36002323 - 36996568	334	0.06	0.358396
5_42	42004473 - 42998677	370	0.06	0.350877
5_16	16000805 - 16998250	378	0.06	0.308271
2_141	141004918 - 141992858	307	0.06	0.295739
7_14	14001818 - 14996520	432	0.06	0.380952
3_32	32001408 - 32997998	316	0.06	0.305764
3_54	54005855 - 54998896	377	0.06	0.343358
1_50	50001205 - 50997980	360	0.06	0.353383
3_68	68003106 - 68998202	354	0.06	0.313283
1_138	138002601 - 138999541	363	0.06	0.33584
5_34	34003454 - 34981535	326	0.06	0.298246
5_19	19001912 - 19998127	415	0.06	0.345865
4_29	29000748 - 29997606	349	0.06	0.315789
2_53	53000041 - 53984167	158	0.06	0.185464
5_11	11002607 - 11992136	350	0.06	0.330827
6_23	23001607 - 23997684	461	0.06	0.393484
2_81	81000547 - 81937220	246	0.06	0.250627
2_102	102003739 - 102994576	343	0.06	0.338346
4_48	48001582 - 48999624	341	0.06	0.320802
2_145	145001359 - 145998779	356	0.06	0.330827
5_1	1003775 - 1997460	381	0.06	0.368421
1_116	116024185 - 116998165	309	0.06	0.265664
7_35	35001761 - 35996723	386	0.06	0.33584
8_13	13001030 - 13999975	373	0.06	0.363409
1_101	101022830 - 101993781	350	0.06	0.318296
7_34	34002563 - 34999921	411	0.06	0.393484
1_93	93005509 - 93991264	284	0.06	0.273183
1_44	44001039 - 44997785	381	0.06	0.358396
3_27	27014930 - 27997762	340	0.06	0.35589
1_33	33001775 - 33998234	417	0.06	0.388471
1_46	46003333 - 46999340	337	0.06	0.340852
1_96	96002954 - 96999948	329	0.06	0.308271
6_7	7004604 - 7998987	336	0.06	0.318296
2_114	114004113 - 114995221	252	0.06	0.255639
1_30	30001634 - 30998321	424	0.06	0.39599
1_57	57000875 - 57997976	405	0.06	0.385965
2_42	42007964 - 42998628	328	0.06	0.313283
1_185	185000255 - 185998748	389	0.06	0.298246
1_150	150001985 - 150991782	355	0.06	0.338346
1_145	145000054 - 145998774	406	0.06	0.345865
1_95	95003483 - 95999506	336	0.06	0.293233
1_51	51000434 - 51997357	352	0.06	0.363409
4_17	17003745 - 17997977	323	0.06	0.293233
1_191	191018395 - 191998530	322	0.06	0.283208
7_32	32001927 - 32989622	402	0.06	0.350877
1_40	40001170 - 40997376	336	0.06	0.308271
2_127	127001901 - 127991942	281	0.06	0.270677
1_121	121004601 - 121998086	385	0.06	0.323308
4_53	53002452 - 53999285	324	0.06	0.303258
6_22	22000121 - 22996061	395	0.06	0.398496
1_94	94002604 - 94997391	294	0.06	0.300752
5_21	21002410 - 21994735	366	0.06	0.313283
9_13	13000454 - 13998539	452	0.06	0.378446
1_122	122000993 - 122995823	432	0.06	0.413534
2_22	22138978 - 22996354	291	0.06	0.293233
2_123	123000283 - 123994420	327	0.06	0.298246
2_93	93006555 - 93999323	270	0.06	0.278196
1_53	53002697 - 53997943	282	0.06	0.303258
3_48	48004423 - 48999018	423	0.06	0.333333
3_78	78012352 - 78999327	343	0.06	0.330827
2_98	98001528 - 98998465	365	0.06	0.338346
6_10	10002987 - 10998696	454	0.06	0.388471
5_15	15000770 - 15998814	391	0.06	0.358396
1_8	8002345 - 8999996	286	0.06	0.283208
3_13	13003454 - 13999985	348	0.06	0.313283
5_30	30001461 - 30994841	367	0.06	0.328321
2_126	126002785 - 126997805	332	0.06	0.290727
4_50	50000237 - 50997579	325	0.06	0.333333
3_4	4001862 - 4998769	357	0.06	0.333333
5_35	35003021 - 35995637	337	0.06	0.35589
4_54	54004324 - 54999299	319	0.06	0.330827
2_108	108000662 - 108991091	319	0.06	0.308271
23_5	5004587 - 5773936	291	0.06	0.275689
3_65	65001841 - 65996806	327	0.06	0.318296
4_13	13003575 - 13959155	295	0.06	0.260652
4_6	6001408 - 6999805	327	0.06	0.320802
2_148	148001681 - 148995564	324	0.05	0.290727
3_60	60011440 - 60999555	340	0.05	0.33584
3_74	74001640 - 74999708	260	0.05	0.295739
20_4	4000143 - 4999255	505	0.05	0.393484
16_0	24857 - 606273	237	0.05	0.245614
2_12	12037075 - 12999936	259	0.05	0.293233
1_34	34000181 - 34997356	428	0.05	0.393484
1_118	118001586 - 118991475	411	0.05	0.353383
8_19	19004104 - 19988077	406	0.05	0.360902
3_37	37001157 - 37999054	316	0.05	0.315789
5_0	29775 - 999985	298	0.05	0.265664
2_61	61003805 - 61992322	290	0.05	0.283208
2_146	146002741 - 146998902	328	0.05	0.330827
1_88	88000796 - 88998272	304	0.05	0.243108
4_51	51000243 - 51999782	256	0.05	0.26817
2_113	113001416 - 113997457	276	0.05	0.280702
2_91	91002179 - 91999701	307	0.05	0.298246
1_126	126001632 - 126992757	296	0.05	0.290727
4_31	31000353 - 31999341	297	0.05	0.298246
5_25	25000385 - 25999154	384	0.05	0.33584
1_31	31003556 - 31999153	373	0.05	0.345865
15_12	12000000 - 12719992	283	0.05	0.258145
5_23	23001333 - 23999258	382	0.05	0.33584
1_85	85000672 - 85998899	341	0.05	0.288221
6_5	5000233 - 5997582	410	0.05	0.383459
15_0	24593 - 999898	441	0.05	0.408521
1_13	13003777 - 13998667	323	0.05	0.290727
1_187	187000380 - 187999263	376	0.05	0.378446
3_24	24003566 - 24996970	352	0.05	0.323308
4_38	38000124 - 38997248	370	0.05	0.345865
8_14	14000656 - 14999112	396	0.05	0.315789
2_79	79004511 - 79999675	256	0.05	0.255639
1_60	60004355 - 60997051	368	0.05	0.340852
1_2	2000227 - 2999255	369	0.05	0.295739
5_36	36007279 - 36999672	368	0.05	0.343358
4_87	87021603 - 87993363	326	0.05	0.328321
1_22	22001940 - 22996000	412	0.05	0.390977
1_103	103001077 - 103999481	373	0.05	0.338346
1_152	152000904 - 152996463	341	0.05	0.313283
2_20	20005073 - 20997718	334	0.05	0.275689
1_14	14001980 - 14997821	328	0.05	0.330827
4_20	20004361 - 20999751	262	0.05	0.288221
4_44	44003572 - 44996222	331	0.05	0.310777
1_123	123017476 - 123999385	338	0.05	0.325815
1_41	41004327 - 41995642	256	0.05	0.273183
2_72	72008029 - 72997698	316	0.05	0.318296
8_4	4001015 - 4992901	383	0.05	0.358396
1_125	125000073 - 125995962	352	0.05	0.348371
1_87	87001768 - 87996864	292	0.05	0.255639
3_101	101002649 - 101998645	406	0.05	0.320802
1_32	32004848 - 32998795	281	0.05	0.255639
1_1	1003228 - 1999125	304	0.05	0.263158
1_4	4003871 - 4998207	316	0.05	0.320802
2_83	83001834 - 83995858	262	0.05	0.300752
5_4	4001030 - 4998792	331	0.05	0.333333
5_24	24000730 - 24999191	395	0.05	0.345865
4_16	16001139 - 16998635	325	0.05	0.313283
3_105	105014226 - 105990941	362	0.05	0.305764
4_7	7004078 - 7995092	321	0.05	0.305764
1_98	98002972 - 98999843	331	0.05	0.298246
2_104	104002020 - 104998000	302	0.05	0.278196
5_29	29001834 - 29998109	355	0.05	0.305764
3_71	71001121 - 71998408	305	0.05	0.275689
3_10	10001439 - 10998548	332	0.05	0.255639
1_76	76002358 - 76997010	253	0.05	0.235589
1_117	117006518 - 117999422	321	0.05	0.313283
2_103	103000257 - 103998205	301	0.05	0.300752
1_37	37005757 - 37996887	377	0.05	0.300752
1_90	90000293 - 90996208	355	0.05	0.310777
2_144	144017229 - 144995446	240	0.05	0.250627
4_56	56000059 - 56994397	319	0.05	0.313283
2_100	100001014 - 100997520	287	0.05	0.280702
7_36	36000235 - 36898384	257	0.05	0.285714
1_196	196000017 - 196199721	94	0.05	0.162907
4_47	47000597 - 47996843	347	0.05	0.298246
3_34	34001105 - 34996929	300	0.05	0.245614
2_15	15003866 - 15995197	281	0.05	0.295739
2_95	95000038 - 95993890	256	0.05	0.24812
6_16	16010813 - 16995254	393	0.05	0.328321
3_29	29025817 - 29999617	318	0.05	0.310777
27_0	3785 - 984643	184	0.05	0.18797
4_3	3005385 - 3999498	323	0.05	0.290727
6_13	13000859 - 13998969	407	0.05	0.330827
5_2	2002587 - 2995845	198	0.05	0.238095
2_76	76004277 - 76994414	352	0.05	0.280702
3_23	23000202 - 23998205	287	0.05	0.280702
9_0	557886 - 998813	191	0.05	0.218045
8_9	9001532 - 9997375	369	0.05	0.360902
3_100	100001846 - 100998847	361	0.05	0.315789
2_147	147002303 - 147999277	249	0.05	0.223058
3_83	83001169 - 83999534	325	0.05	0.303258
3_110	110000758 - 110988894	385	0.05	0.313283
1_5	5000780 - 5998429	404	0.05	0.406015
1_10	10002413 - 10996591	348	0.05	0.33584
3_64	64001501 - 64997995	290	0.05	0.273183
1_20	20003201 - 20999694	366	0.05	0.305764
4_57	57012689 - 57999232	310	0.05	0.290727
3_12	12226630 - 12995489	272	0.05	0.260652
1_151	151003778 - 151999805	304	0.05	0.250627
7_19	19003818 - 19997606	270	0.05	0.265664
3_1	1000324 - 1999234	279	0.05	0.260652
3_40	40001049 - 40999517	384	0.05	0.33584
7_7	7006436 - 7999380	124	0.05	0.170426
1_100	100003420 - 100988805	345	0.05	0.303258
3_106	106005694 - 106997009	380	0.05	0.330827
11_2	2000809 - 2742622	280	0.05	0.255639
3_90	90006584 - 90992375	295	0.04	0.273183
2_105	105004198 - 105994945	244	0.04	0.22807
1_15	15000413 - 15999960	345	0.04	0.313283
3_103	103005146 - 103999969	366	0.04	0.313283
4_1	1000448 - 1994713	287	0.04	0.250627
3_98	98001604 - 98998990	335	0.04	0.325815
1_140	140120364 - 140998169	261	0.04	0.225564
2_75	75000894 - 75999500	259	0.04	0.245614
3_108	108000266 - 108999411	390	0.04	0.333333
26_5	5000429 - 5242351	98	0.04	0.137845
2_120	120000142 - 120994670	269	0.04	0.280702
2_71	71002370 - 71999148	244	0.04	0.278196
1_42	42015780 - 42999329	308	0.04	0.275689
1_58	58000628 - 58998134	355	0.04	0.300752
3_93	93001659 - 93994973	346	0.04	0.305764
1_29	29001510 - 29999595	353	0.04	0.330827
2_87	87003814 - 87998891	258	0.04	0.26817
1_6	6001226 - 6999769	306	0.04	0.290727
27_5	5000332 - 5620319	300	0.04	0.243108
4_18	18000247 - 18832896	234	0.04	0.235589
1_21	21007210 - 21998931	384	0.04	0.360902
4_30	30000957 - 30999840	294	0.04	0.290727
1_137	137000784 - 137999605	350	0.04	0.338346
4_55	55060435 - 55998049	283	0.04	0.26817
7_0	35414 - 997983	356	0.04	0.303258
3_84	84002422 - 84998326	231	0.04	0.223058
4_11	11002130 - 11992611	311	0.04	0.263158
1_72	72001446 - 72998028	309	0.04	0.310777
20_1	1006067 - 1996832	412	0.04	0.313283
6_6	6001033 - 6991395	332	0.04	0.300752
1_186	186004375 - 186995095	353	0.04	0.323308
1_141	141000474 - 141909021	170	0.04	0.190476
20_0	47223 - 998687	307	0.04	0.303258
6_15	15000230 - 15982864	339	0.04	0.280702
2_44	44000126 - 44997161	336	0.04	0.318296
2_122	122000094 - 122999883	283	0.04	0.22807
5_6	6392478 - 6999673	238	0.04	0.230576
3_89	89000059 - 89994428	262	0.04	0.278196
17_0	662070 - 999997	166	0.04	0.177945
2_137	137014038 - 137998431	329	0.04	0.305764
1_9	9002852 - 9999448	320	0.04	0.300752
3_69	69003876 - 69995741	244	0.04	0.230576
5_5	5002083 - 5807130	262	0.04	0.273183
1_148	148000390 - 148999760	166	0.04	0.155388
2_85	85007540 - 85995608	286	0.04	0.24812
8_11	11022715 - 11997067	302	0.04	0.298246
1_3	3000135 - 3999701	269	0.04	0.235589
8_0	13672 - 999849	288	0.04	0.280702
25_0	5825 - 999786	283	0.04	0.258145
2_73	73003968 - 73995869	233	0.04	0.20802
5_31	31000460 - 31998709	245	0.04	0.253133
4_9	9001502 - 9999279	314	0.04	0.24812
3_99	99013878 - 99997219	291	0.04	0.24812
2_136	136229298 - 136991512	248	0.04	0.218045
5_32	32001226 - 32997980	201	0.03	0.18797
2_32	32001786 - 32998224	223	0.03	0.205514
3_85	85018373 - 85995742	191	0.03	0.195489
1_142	142147613 - 142997646	179	0.03	0.162907
2_74	74002335 - 74996653	274	0.03	0.22807
2_52	52002456 - 52995225	97	0.03	0.12782
3_70	70002059 - 70994076	238	0.03	0.210526
10_0	509881 - 999195	172	0.03	0.175439
2_119	119000462 - 119998775	111	0.03	0.145363
4_91	91001569 - 91262005	100	0.03	0.115288
4_19	19356644 - 19998058	193	0.03	0.185464
4_0	50180 - 989515	227	0.03	0.203008
1_55	55003844 - 55996266	223	0.03	0.205514
1_73	73001573 - 73982371	241	0.03	0.245614
6_0	517174 - 999781	210	0.02	0.205514
11_20	20000034 - 20200990	68	0.02	0.112782
2_149	149000875 - 149517792	98	0.02	0.140351
5_3	3004086 - 3995567	178	0.02	0.165414
1_127	127000401 - 127996851	127	0.02	0.155388
6_35	35000365 - 35428840	131	0.02	0.130326
22_0	11040 - 998656	176	0.02	0.175439
1_75	75152941 - 75998477	157	0.02	0.137845
10_20	20000294 - 20384368	108	0.02	0.105263
2_82	82013163 - 82999092	72	0.01	0.065163
3_111	111002147 - 111295538	71	0.01	0.095238
13_18	18000609 - 18379348	146	0.01	0.102757
1_74	74001976 - 74609611	109	0.01	0.107769
9_24	24000358 - 24066176	37	0.01	0.045113
20_14	14027577 - 14093452	7	0	0.012531
14_15	15000636 - 15541887	7	0	0.012531
8_10	10002013 - 10079546	23	0	0.02005
18_11	11017280 - 11017280	1	0	0

## Sheet: GIZZP
GGA_Mb	Window (first – last position)	Number of SNP/ window	Proportion of genetic variance explained by the SNP window	PPA
28_1	1001634 - 1996248	560	1.15	0.646617
1_81	81008377 - 81994832	355	1.14	0.556391
28_0	23942 - 999295	829	1.03	0.802005
18_6	6000481 - 6999386	791	0.91	0.716792
18_5	5003077 - 5998715	790	0.79	0.716792
1_65	65000069 - 65997098	415	0.73	0.513784
18_7	7001181 - 7999684	425	0.71	0.538847
1_83	83003713 - 83996167	382	0.58	0.506266
18_4	4001669 - 4999445	643	0.57	0.646617
12_12	12001263 - 12996489	472	0.57	0.553885
28_2	2008625 - 2999362	659	0.53	0.629073
1_54	54001671 - 54998619	257	0.51	0.330827
8_27	27000706 - 27999759	529	0.51	0.553885
2_78	78004001 - 78997018	282	0.51	0.390977
3_51	51000317 - 51998643	397	0.51	0.481203
1_64	64003650 - 64998812	347	0.47	0.488722
8_25	25000224 - 25997677	435	0.46	0.52381
8_21	21004762 - 21999013	480	0.43	0.576441
24_4	4001256 - 4993752	824	0.42	0.659148
8_2	2001448 - 2997611	340	0.42	0.43609
3_18	18000047 - 18998324	381	0.42	0.411028
11_12	12000479 - 12998947	554	0.41	0.611529
8_1	1002608 - 1999902	366	0.41	0.461153
14_12	12001625 - 12990825	486	0.39	0.478697
1_82	82001576 - 82993071	376	0.39	0.446115
1_66	66000175 - 66999272	391	0.39	0.478697
1_166	166000511 - 166999195	418	0.37	0.511278
1_84	84002231 - 84998851	437	0.36	0.448622
24_3	3000158 - 3999180	864	0.36	0.696742
2_1	1000653 - 1991005	320	0.34	0.418546
26_4	4000215 - 4999719	706	0.34	0.649123
12_11	11001448 - 11998408	455	0.33	0.418546
1_63	63001124 - 63995624	376	0.32	0.463659
12_15	15003442 - 15999915	570	0.31	0.528822
11_16	16000965 - 16999456	594	0.31	0.541353
14_7	7000562 - 7997901	615	0.31	0.533835
12_14	14000037 - 14999568	524	0.31	0.466165
1_67	67000674 - 67991459	332	0.31	0.421053
8_28	28001005 - 28999995	487	0.3	0.518797
10_14	14002632 - 14998393	604	0.29	0.546366
26_3	3000141 - 3999454	990	0.29	0.741855
1_79	79001243 - 79999317	397	0.29	0.451128
21_1	1001186 - 1999733	877	0.29	0.701754
11_6	6000357 - 6999911	530	0.29	0.516291
12_10	10003317 - 10998376	470	0.29	0.488722
18_8	8000785 - 8991930	725	0.29	0.611529
6_33	33001669 - 33997231	485	0.28	0.52381
11_9	9000127 - 9997375	540	0.27	0.493734
3_50	50003330 - 50995571	420	0.27	0.433584
6_34	34000326 - 34999419	432	0.27	0.43609
23_1	1001570 - 1999878	822	0.27	0.606516
1_169	169001420 - 169999438	346	0.26	0.390977
1_167	167001200 - 167998892	358	0.26	0.398496
7_30	30001345 - 30998258	519	0.26	0.516291
11_8	8001658 - 8996064	578	0.26	0.508772
18_3	3002958 - 3999218	761	0.26	0.591479
27_3	3000222 - 3996811	820	0.26	0.661654
28_3	3000142 - 3988940	621	0.25	0.609023
12_13	13004985 - 13998096	489	0.25	0.516291
1_53	53002697 - 53997943	282	0.25	0.320802
2_23	23003810 - 23996304	341	0.25	0.373434
2_24	24000111 - 24998126	287	0.25	0.345865
11_13	13001093 - 13999472	467	0.24	0.468672
2_40	40007952 - 40999399	330	0.24	0.380952
11_5	5000641 - 5998062	499	0.23	0.546366
10_10	10000956 - 10997525	669	0.23	0.558897
11_7	7000304 - 7998782	545	0.23	0.503759
10_13	13000454 - 13999140	692	0.23	0.561404
1_111	111001733 - 111999862	401	0.23	0.473684
1_80	80001060 - 80995276	369	0.22	0.411028
2_6	6003435 - 6996124	325	0.22	0.406015
24_1	1000070 - 1999963	814	0.22	0.636591
24_5	5000804 - 5999010	763	0.22	0.641604
1_195	195003475 - 195995407	426	0.22	0.471178
2_7	7000241 - 7998001	334	0.22	0.363409
24_2	2000563 - 2999102	810	0.22	0.649123
17_6	6000570 - 6998184	678	0.22	0.581454
8_29	29000182 - 29930152	297	0.22	0.390977
14_9	9000607 - 9998826	703	0.22	0.586466
2_80	80003122 - 80997612	295	0.22	0.363409
11_15	15000155 - 15999835	608	0.22	0.578947
11_19	19001109 - 19997265	394	0.21	0.426065
26_2	2000388 - 2999606	822	0.21	0.629073
3_95	95002461 - 95999172	404	0.21	0.41604
14_8	8000346 - 8998930	616	0.21	0.571429
8_24	24000565 - 24998083	476	0.21	0.473684
3_17	17000437 - 17997664	371	0.21	0.393484
11_4	4001030 - 4998715	499	0.21	0.498747
22_4	4002399 - 4676714	964	0.21	0.704261
15_9	9002743 - 9999015	639	0.21	0.551378
7_8	8003124 - 8998565	315	0.2	0.360902
10_16	16001397 - 16999678	623	0.2	0.566416
15_10	10001717 - 10999147	577	0.2	0.556391
1_106	106001479 - 106999692	433	0.2	0.428571
9_21	21000594 - 21998754	621	0.2	0.54386
15_8	8001139 - 8999979	617	0.2	0.548872
10_4	4000118 - 4998068	734	0.2	0.596491
14_13	13001684 - 13996367	559	0.2	0.526316
2_83	83001834 - 83995858	262	0.2	0.328321
20_6	6003648 - 6997363	587	0.19	0.531328
8_20	20004100 - 20998394	408	0.19	0.388471
2_58	58002253 - 58998616	317	0.19	0.378446
1_105	105000541 - 105997476	383	0.19	0.360902
10_7	7000336 - 7999659	561	0.19	0.491228
8_3	3003767 - 3998456	416	0.19	0.423559
21_4	4001279 - 4998314	873	0.19	0.679198
2_27	27004477 - 27992309	316	0.19	0.383459
20_7	7000004 - 7998579	499	0.19	0.488722
10_12	12002551 - 12999755	691	0.19	0.541353
12_8	8001126 - 8998440	603	0.19	0.518797
1_62	62000024 - 62998063	356	0.19	0.363409
3_49	49003295 - 49998677	366	0.19	0.406015
1_168	168005668 - 168997872	318	0.19	0.363409
2_35	35001389 - 35998533	290	0.18	0.39599
19_5	5000557 - 5998521	582	0.18	0.493734
11_18	18001466 - 18994696	411	0.18	0.421053
14_4	4001151 - 4999941	549	0.18	0.493734
2_26	26073012 - 26999450	252	0.18	0.328321
20_12	12000087 - 12998691	562	0.18	0.528822
2_8	8000839 - 8995192	323	0.18	0.380952
17_3	3000636 - 3999541	683	0.18	0.581454
1_69	69000881 - 69998681	371	0.18	0.413534
2_89	89003787 - 89999952	332	0.18	0.345865
12_5	5000340 - 5999121	581	0.18	0.516291
2_56	56009150 - 56999730	306	0.18	0.363409
10_6	6000563 - 6999012	674	0.18	0.541353
23_3	3000994 - 3999610	782	0.18	0.58396
7_9	9002144 - 9999479	429	0.17	0.438596
20_8	8001318 - 8999959	514	0.17	0.506266
10_5	5000352 - 5998442	661	0.17	0.54386
4_62	62008497 - 62997901	357	0.17	0.365915
27_2	2000333 - 2998886	1058	0.17	0.694236
14_6	6001464 - 6998468	583	0.17	0.498747
1_77	77001265 - 77997858	328	0.17	0.358396
3_7	7002535 - 7998141	398	0.17	0.438596
3_23	23000202 - 23998205	287	0.17	0.303258
6_31	31001205 - 31998155	477	0.17	0.481203
2_75	75000894 - 75999500	259	0.17	0.280702
10_11	11001040 - 11998191	647	0.17	0.551378
25_2	2001192 - 2887176	507	0.17	0.498747
23_0	8243 - 999433	781	0.17	0.578947
26_1	1000350 - 1999197	605	0.17	0.506266
17_9	9004537 - 9995593	456	0.17	0.496241
2_39	39001197 - 39999827	338	0.17	0.390977
2_34	34001756 - 34996555	365	0.17	0.421053
19_3	3003165 - 3999383	718	0.16	0.573935
14_11	11000915 - 11999159	616	0.16	0.496241
21_5	5001208 - 5999307	991	0.16	0.654135
1_192	192000815 - 192997114	362	0.16	0.398496
1_194	194000420 - 194998901	342	0.16	0.370927
23_4	4000469 - 4998691	763	0.16	0.596491
19_1	1000224 - 1999134	705	0.16	0.58396
1_98	98002972 - 98999843	331	0.16	0.360902
7_18	18012175 - 18998345	319	0.16	0.360902
9_3	3000364 - 3998841	537	0.16	0.541353
1_78	78000783 - 78998024	349	0.16	0.408521
6_32	32001747 - 32999910	457	0.16	0.43609
4_40	40001790 - 40998594	383	0.16	0.401002
14_14	14000126 - 14990913	596	0.16	0.491228
4_33	33001303 - 33999667	384	0.16	0.398496
9_20	20000672 - 20996719	540	0.16	0.52381
3_46	46000857 - 46997571	377	0.16	0.348371
1_102	102004903 - 102999615	401	0.16	0.398496
2_22	22138978 - 22996354	291	0.16	0.320802
17_5	5000149 - 5999595	541	0.16	0.488722
10_2	2000167 - 2999942	597	0.15	0.541353
12_18	18002476 - 18999471	551	0.15	0.471178
12_17	17003923 - 17999819	555	0.15	0.506266
14_1	1002891 - 1999306	653	0.15	0.528822
3_79	79003213 - 79999932	348	0.15	0.413534
21_2	2000258 - 2999039	896	0.15	0.676692
4_89	89007137 - 89997729	353	0.15	0.365915
10_15	15000035 - 15998420	608	0.15	0.521303
1_52	52000127 - 52998004	387	0.15	0.401002
8_22	22002669 - 22999947	492	0.15	0.466165
1_163	163002258 - 163997718	293	0.15	0.260652
4_25	25001584 - 25998172	351	0.15	0.378446
1_193	193000093 - 193998457	413	0.15	0.423559
2_37	37019018 - 37992884	291	0.15	0.340852
11_10	10000131 - 10994410	436	0.15	0.458647
5_54	54001090 - 54995952	422	0.15	0.418546
14_10	10000304 - 10999961	652	0.15	0.496241
21_0	13225 - 996087	573	0.15	0.516291
23_2	2003312 - 2997170	690	0.15	0.533835
2_4	4003961 - 4998859	328	0.15	0.365915
4_64	64006402 - 64999734	396	0.15	0.385965
1_109	109000932 - 109996559	411	0.15	0.378446
2_55	55071820 - 55998457	254	0.15	0.318296
3_80	80000782 - 80997934	368	0.15	0.368421
4_41	41001099 - 41997527	349	0.15	0.398496
1_48	48001833 - 48999249	404	0.15	0.443609
4_76	76001189 - 76999095	308	0.15	0.363409
1_133	133002233 - 133996605	433	0.15	0.45614
4_68	68001472 - 68996029	359	0.15	0.398496
9_22	22001116 - 22998001	579	0.15	0.531328
2_49	49000825 - 49995902	314	0.15	0.338346
2_18	18000346 - 18999782	332	0.15	0.365915
1_162	162002042 - 162999938	390	0.14	0.441103
9_1	1000417 - 1999765	564	0.14	0.546366
12_9	9002759 - 9998218	484	0.14	0.471178
4_66	66005172 - 66998777	406	0.14	0.39599
11_14	14001094 - 14996123	506	0.14	0.491228
3_47	47001081 - 47998316	425	0.14	0.398496
7_27	27000472 - 27998248	478	0.14	0.411028
5_7	7003160 - 7989300	411	0.14	0.380952
2_60	60003525 - 60996514	294	0.14	0.308271
24_0	7891 - 999191	703	0.14	0.551378
18_2	2033439 - 2999727	578	0.14	0.45614
2_41	41001878 - 41999433	310	0.14	0.380952
10_19	19001184 - 19998197	688	0.14	0.593985
11_17	17000223 - 17997723	497	0.14	0.453634
2_2	2001795 - 2999225	340	0.14	0.35589
10_8	8002511 - 8999576	683	0.14	0.56391
1_92	92001660 - 92999699	386	0.14	0.37594
4_67	67001751 - 67993309	332	0.14	0.370927
2_19	19000039 - 19999423	339	0.14	0.353383
1_165	165000717 - 165999445	400	0.14	0.403509
9_16	16001716 - 16999606	626	0.14	0.561404
20_11	11000711 - 11996443	609	0.14	0.551378
17_7	7000143 - 7999150	683	0.14	0.553885
1_40	40001170 - 40997376	336	0.14	0.370927
3_25	25000983 - 25997361	364	0.14	0.383459
7_11	11000439 - 11998127	470	0.14	0.443609
9_18	18001040 - 18998622	587	0.14	0.496241
5_51	51000232 - 51999633	451	0.14	0.423559
3_6	6000022 - 6997376	375	0.14	0.403509
3_5	5001208 - 5999092	323	0.14	0.345865
10_18	18002849 - 18999247	734	0.13	0.601504
5_8	8000498 - 8988758	398	0.13	0.398496
1_91	91001335 - 91998027	372	0.13	0.380952
1_110	110000211 - 110997312	441	0.13	0.458647
12_7	7000142 - 7997857	618	0.13	0.503759
4_27	27000372 - 27994859	346	0.13	0.333333
3_43	43000579 - 43998113	372	0.13	0.393484
2_135	135000313 - 135950768	313	0.13	0.338346
11_1	1005255 - 1998079	374	0.13	0.380952
2_79	79004511 - 79999675	256	0.13	0.328321
3_48	48004423 - 48999018	423	0.13	0.360902
2_25	25002058 - 25816179	183	0.13	0.258145
2_42	42007964 - 42998628	328	0.13	0.35589
2_81	81000547 - 81937220	246	0.13	0.315789
13_15	15001512 - 15998451	482	0.13	0.43609
2_38	38006720 - 38997725	329	0.13	0.390977
2_63	63004924 - 63995650	285	0.13	0.293233
10_17	17001414 - 17999778	676	0.13	0.526316
7_10	10002707 - 10995068	453	0.13	0.390977
12_6	6000683 - 6997857	589	0.13	0.511278
2_3	3005807 - 3994287	292	0.13	0.333333
20_9	9002657 - 9990270	459	0.13	0.423559
7_20	20004771 - 20999643	432	0.13	0.411028
10_3	3001439 - 3999639	736	0.13	0.546366
14_2	2000438 - 2999263	629	0.13	0.526316
1_108	108001430 - 108998468	437	0.13	0.433584
22_2	2002531 - 2999963	366	0.13	0.390977
3_29	29025817 - 29999617	318	0.13	0.350877
20_13	13000029 - 13995584	361	0.13	0.350877
3_59	59001007 - 59998508	380	0.12	0.411028
3_19	19002818 - 19995136	358	0.12	0.393484
17_10	10000343 - 10940517	416	0.12	0.433584
14_5	5000251 - 5998676	649	0.12	0.491228
13_5	5001506 - 5998604	541	0.12	0.451128
1_95	95003483 - 95999506	336	0.12	0.360902
1_188	188000118 - 188998231	390	0.12	0.333333
2_29	29004781 - 29996746	353	0.12	0.378446
6_2	2000347 - 2999246	461	0.12	0.383459
27_1	1012090 - 1999479	745	0.12	0.536341
3_76	76001617 - 76997592	393	0.12	0.333333
11_11	11001215 - 11999242	508	0.12	0.45614
4_72	72005129 - 72990211	281	0.12	0.293233
12_16	16001584 - 16999550	431	0.12	0.411028
8_26	26000275 - 26998071	479	0.12	0.41604
2_48	48002673 - 48999819	307	0.12	0.328321
4_65	65002564 - 65994815	382	0.12	0.310777
5_53	53001414 - 53997021	416	0.12	0.385965
4_42	42002595 - 42997484	376	0.12	0.39599
2_88	88000219 - 88998286	273	0.12	0.303258
3_81	81002477 - 81997801	398	0.12	0.421053
10_1	1000852 - 1996855	626	0.12	0.501253
4_85	85008137 - 85998919	405	0.12	0.393484
1_50	50001205 - 50997980	360	0.12	0.363409
1_49	49002896 - 49997561	414	0.12	0.423559
6_4	4003421 - 4995203	462	0.12	0.443609
2_138	138001606 - 138999926	365	0.12	0.350877
2_17	17003025 - 17998177	335	0.12	0.380952
2_131	131005729 - 131999754	318	0.12	0.325815
17_1	1000299 - 1993540	591	0.12	0.503759
19_2	2000430 - 2996897	571	0.12	0.54386
19_4	4000523 - 4998547	588	0.12	0.501253
1_70	70004794 - 70995519	387	0.12	0.368421
2_77	77000552 - 77999113	315	0.12	0.385965
17_8	8000497 - 8999248	704	0.12	0.52381
5_45	45004270 - 45999760	398	0.12	0.408521
1_187	187000380 - 187999263	376	0.12	0.383459
10_9	9001929 - 9999999	518	0.12	0.466165
7_23	23001680 - 23998332	419	0.12	0.398496
5_52	52001366 - 52997823	401	0.12	0.438596
7_35	35001761 - 35996723	386	0.12	0.383459
2_57	57004499 - 57994157	305	0.12	0.303258
1_59	59000685 - 59999797	368	0.12	0.360902
2_84	84002075 - 84999415	333	0.12	0.368421
13_11	11007183 - 11999395	482	0.12	0.428571
26_0	5950 - 999374	580	0.12	0.453634
3_9	9000982 - 9999622	376	0.12	0.431078
1_107	107000175 - 107998418	465	0.12	0.390977
5_58	58001133 - 58996253	390	0.12	0.431078
3_94	94002004 - 94998337	329	0.11	0.35589
19_8	8000233 - 8999395	577	0.11	0.486216
3_30	30000897 - 30993376	365	0.11	0.33584
1_180	180001982 - 180998995	477	0.11	0.426065
1_146	146007409 - 146999886	470	0.11	0.426065
1_104	104001018 - 104917298	401	0.11	0.406015
22_1	1001183 - 1997368	500	0.11	0.458647
9_4	4000836 - 4999336	516	0.11	0.478697
15_2	2000804 - 2999282	570	0.11	0.506266
1_170	170002808 - 170999129	446	0.11	0.403509
15_5	5000057 - 5999958	662	0.11	0.511278
2_59	59001048 - 59997211	291	0.11	0.318296
18_9	9007122 - 9998762	498	0.11	0.411028
15_4	4000820 - 4999664	608	0.11	0.498747
7_29	29003303 - 29998961	476	0.11	0.43609
20_5	5000651 - 5999452	524	0.11	0.478697
1_115	115001140 - 115999819	373	0.11	0.380952
21_3	3001322 - 3998996	772	0.11	0.591479
15_7	7002111 - 7999932	592	0.11	0.506266
8_23	23003003 - 23999911	497	0.11	0.463659
4_26	26001927 - 26998818	330	0.11	0.343358
17_2	2000249 - 2999617	607	0.11	0.531328
1_156	156000416 - 156999493	376	0.11	0.373434
1_4	4003871 - 4998207	316	0.11	0.348371
1_61	61000224 - 61998748	354	0.11	0.318296
1_44	44001039 - 44997785	381	0.11	0.408521
6_30	30002827 - 30999133	423	0.11	0.418546
7_12	12000277 - 12998804	436	0.11	0.37594
1_181	181001172 - 181996465	388	0.11	0.385965
2_28	28002321 - 28997275	302	0.11	0.315789
4_59	59000129 - 59996697	390	0.11	0.39599
1_56	56000162 - 56998456	411	0.11	0.433584
1_147	147006549 - 147995898	326	0.11	0.318296
1_130	130001965 - 130998727	398	0.11	0.385965
1_155	155000884 - 155998399	429	0.11	0.431078
1_45	45001631 - 45998217	393	0.11	0.388471
12_19	19003142 - 19922740	431	0.11	0.380952
1_112	112003431 - 112996260	403	0.11	0.403509
13_7	7004884 - 7998970	580	0.11	0.508772
3_96	96002115 - 96996738	408	0.11	0.421053
2_43	43000798 - 43998384	318	0.11	0.358396
4_60	60000075 - 60998203	423	0.11	0.426065
3_82	82000697 - 82994029	346	0.11	0.380952
18_0	52516 - 996797	454	0.11	0.406015
1_68	68001891 - 68994689	367	0.11	0.373434
12_4	4002400 - 4997551	546	0.11	0.466165
17_4	4000959 - 4998341	724	0.11	0.60401
15_1	1002290 - 1998062	644	0.11	0.558897
7_6	6001174 - 6996364	327	0.11	0.348371
2_85	85007540 - 85995608	286	0.11	0.318296
7_1	1000656 - 1999224	496	0.11	0.428571
5_43	43001408 - 43998506	421	0.11	0.418546
1_131	131002927 - 131997291	402	0.11	0.368421
18_1	1000133 - 1868661	601	0.11	0.43609
2_50	50001247 - 50998670	237	0.11	0.283208
7_26	26001902 - 26998534	473	0.11	0.428571
3_100	100001846 - 100998847	361	0.11	0.368421
2_33	33002170 - 33998866	321	0.1	0.350877
1_129	129001445 - 129999031	385	0.1	0.368421
9_11	11002495 - 11998979	492	0.1	0.401002
2_9	9007009 - 9990590	306	0.1	0.325815
1_3	3000135 - 3999701	269	0.1	0.298246
1_179	179001074 - 179999169	411	0.1	0.348371
3_83	83001169 - 83999534	325	0.1	0.358396
4_49	49001697 - 49998108	329	0.1	0.343358
13_12	12000451 - 12999639	468	0.1	0.401002
2_142	142006321 - 142999715	292	0.1	0.325815
2_74	74002335 - 74996653	274	0.1	0.295739
24_6	6000210 - 6269740	204	0.1	0.270677
4_43	43001322 - 43998491	421	0.1	0.368421
1_175	175003078 - 175996880	405	0.1	0.368421
4_69	69000658 - 69993865	367	0.1	0.340852
1_97	97001132 - 97998156	283	0.1	0.290727
14_3	3001973 - 3999889	587	0.1	0.45614
5_49	49000452 - 49999621	383	0.1	0.378446
9_17	17001007 - 17999967	600	0.1	0.468672
8_17	17001478 - 17999858	450	0.1	0.413534
2_64	64002255 - 64995504	307	0.1	0.328321
3_0	18591 - 993284	342	0.1	0.320802
1_99	99003283 - 99999595	369	0.1	0.353383
1_71	71000214 - 71999883	380	0.1	0.338346
4_71	71003851 - 71999395	330	0.1	0.323308
4_24	24002357 - 24996950	320	0.1	0.343358
5_56	56001042 - 56997472	373	0.1	0.358396
9_7	7005445 - 7998866	493	0.1	0.413534
28_4	4004758 - 4964406	629	0.1	0.496241
6_3	3000060 - 3999959	443	0.1	0.39599
2_69	69000098 - 69999390	331	0.1	0.290727
2_110	110000921 - 110993886	311	0.1	0.325815
7_33	33000290 - 33999284	396	0.1	0.428571
3_52	52002322 - 52995441	349	0.1	0.365915
2_51	51000883 - 51998771	291	0.1	0.288221
22_3	3000446 - 3999542	539	0.1	0.39599
3_16	16001747 - 16998514	349	0.1	0.350877
4_77	77003477 - 77998814	350	0.1	0.353383
1_128	128002385 - 128997272	366	0.1	0.35589
1_51	51000434 - 51997357	352	0.1	0.358396
9_5	5000912 - 5998634	485	0.1	0.43609
20_2	2001696 - 2992559	474	0.1	0.428571
3_22	22001404 - 22998440	322	0.1	0.373434
1_28	28003314 - 28997304	340	0.1	0.370927
20_1	1006067 - 1996832	412	0.1	0.388471
6_26	26001701 - 26998783	517	0.1	0.453634
3_97	97000550 - 97996833	385	0.1	0.368421
5_9	9000305 - 9998051	417	0.1	0.370927
2_72	72008029 - 72997698	316	0.1	0.318296
2_91	91002179 - 91999701	307	0.1	0.278196
1_94	94002604 - 94997391	294	0.1	0.310777
1_43	43003391 - 43997742	350	0.1	0.370927
11_0	62065 - 997948	443	0.1	0.413534
6_17	17010826 - 17997278	414	0.1	0.403509
8_7	7004059 - 7999901	496	0.1	0.438596
6_29	29001552 - 29999994	515	0.1	0.471178
3_21	21006614 - 21996787	376	0.09	0.358396
5_46	46000853 - 46999912	385	0.09	0.39599
6_18	18005021 - 18998825	428	0.09	0.378446
3_98	98001604 - 98998990	335	0.09	0.365915
8_13	13001030 - 13999975	373	0.09	0.328321
1_132	132003945 - 132998333	394	0.09	0.383459
2_10	10001868 - 10998597	303	0.09	0.325815
7_25	25001370 - 25999993	389	0.09	0.333333
3_27	27014930 - 27997762	340	0.09	0.303258
14_0	50084 - 999797	413	0.09	0.408521
3_58	58004742 - 58998514	375	0.09	0.368421
11_2	2000809 - 2742622	280	0.09	0.323308
3_45	45000626 - 45998872	421	0.09	0.406015
2_90	90003701 - 90999856	362	0.09	0.385965
21_6	6001123 - 6815670	566	0.09	0.506266
3_26	26000884 - 26999094	366	0.09	0.363409
4_70	70000654 - 70999645	307	0.09	0.330827
3_93	93001659 - 93994973	346	0.09	0.340852
7_13	13000932 - 13996021	440	0.09	0.39599
8_6	6001191 - 6999562	452	0.09	0.388471
13_4	4006314 - 4996964	447	0.09	0.41604
7_3	3000684 - 3996728	415	0.09	0.388471
1_189	189002387 - 189999804	437	0.09	0.390977
27_4	4108329 - 4999960	489	0.09	0.403509
3_87	87002060 - 87998702	408	0.09	0.338346
6_1	1001852 - 1991512	451	0.09	0.43609
1_42	42015780 - 42999329	308	0.09	0.320802
9_2	2004955 - 2998908	524	0.09	0.451128
19_0	8216 - 997881	527	0.09	0.496241
9_15	15000216 - 15999852	509	0.09	0.418546
3_75	75003293 - 75999748	402	0.09	0.388471
7_28	28002821 - 28998425	472	0.09	0.378446
2_66	66007682 - 66996183	317	0.09	0.360902
1_103	103001077 - 103999481	373	0.09	0.350877
9_8	8000477 - 8995857	531	0.09	0.453634
7_24	24000573 - 24999666	425	0.09	0.368421
5_48	48000731 - 48995453	372	0.09	0.360902
1_14	14001980 - 14997821	328	0.09	0.358396
2_30	30004050 - 30999519	315	0.09	0.325815
1_171	171000120 - 171999874	407	0.09	0.345865
2_67	67004838 - 67998225	315	0.09	0.270677
1_47	47000356 - 47999987	428	0.09	0.365915
9_10	10001054 - 10999916	523	0.09	0.411028
4_88	88006320 - 88998944	318	0.09	0.323308
3_53	53000640 - 53994642	308	0.09	0.318296
4_58	58004781 - 58996848	389	0.09	0.37594
6_19	19001309 - 19951255	439	0.09	0.393484
2_76	76004277 - 76994414	352	0.09	0.340852
5_1	1003775 - 1997460	381	0.09	0.330827
4_29	29000748 - 29997606	349	0.09	0.383459
15_3	3002321 - 3995337	535	0.09	0.43609
3_42	42003790 - 42998346	379	0.09	0.363409
1_101	101022830 - 101993781	350	0.09	0.328321
25_1	1000131 - 1987495	591	0.09	0.501253
2_130	130000481 - 130998287	276	0.09	0.298246
1_33	33001775 - 33998234	417	0.09	0.35589
7_15	15001757 - 15999688	406	0.09	0.378446
1_88	88000796 - 88998272	304	0.09	0.298246
4_28	28001305 - 28996074	306	0.09	0.333333
5_55	55000427 - 55995825	335	0.09	0.343358
19_7	7003296 - 7998127	595	0.09	0.461153
7_16	16000378 - 16998577	428	0.09	0.37594
2_108	108000662 - 108991091	319	0.09	0.350877
1_11	11000279 - 11999313	371	0.09	0.39599
3_31	31000133 - 31998824	434	0.09	0.388471
3_72	72001647 - 72995643	330	0.09	0.340852
4_30	30000957 - 30999840	294	0.09	0.358396
6_28	28003701 - 28999724	490	0.09	0.408521
5_20	20000972 - 20998261	398	0.09	0.403509
1_22	22001940 - 22996000	412	0.09	0.348371
2_54	54013767 - 54945833	211	0.09	0.250627
1_18	18004499 - 18988390	328	0.09	0.338346
1_190	190000382 - 190991860	384	0.09	0.37594
4_37	37004104 - 37995028	373	0.09	0.370927
13_16	16002637 - 16998078	488	0.09	0.39599
19_6	6000751 - 6999373	602	0.09	0.496241
6_27	27000325 - 27999574	491	0.09	0.418546
7_36	36000235 - 36898384	257	0.09	0.263158
2_36	36000394 - 36993589	337	0.09	0.320802
3_8	8003076 - 8999273	361	0.09	0.338346
1_5	5000780 - 5998429	404	0.09	0.401002
3_101	101002649 - 101998645	406	0.09	0.380952
5_22	22000062 - 22995297	329	0.09	0.293233
1_13	13003777 - 13998667	323	0.09	0.348371
1_39	39000098 - 39997444	352	0.09	0.328321
6_13	13000859 - 13998969	407	0.09	0.330827
5_50	50007692 - 50995869	419	0.08	0.390977
7_14	14001818 - 14996520	432	0.08	0.403509
20_3	3001105 - 3997580	483	0.08	0.421053
6_8	8002588 - 8999337	511	0.08	0.426065
2_92	92000457 - 92998761	321	0.08	0.333333
2_31	31002183 - 31998250	301	0.08	0.310777
3_104	104001315 - 104982338	390	0.08	0.35589
2_5	5000041 - 5998850	290	0.08	0.285714
4_63	63002352 - 63999612	354	0.08	0.343358
13_3	3002617 - 3998616	465	0.08	0.413534
1_0	12116 - 997412	309	0.08	0.320802
8_8	8001874 - 8998934	352	0.08	0.358396
3_3	3006344 - 3999518	342	0.08	0.353383
4_84	84004502 - 84998320	388	0.08	0.403509
20_10	10009222 - 10998439	403	0.08	0.373434
4_34	34001177 - 34999560	395	0.08	0.343358
1_183	183006281 - 183999208	415	0.08	0.408521
1_114	114003129 - 114999023	421	0.08	0.41604
1_60	60004355 - 60997051	368	0.08	0.338346
9_23	23001311 - 23999904	496	0.08	0.448622
3_86	86000672 - 86998715	336	0.08	0.368421
6_12	12001632 - 12998278	397	0.08	0.323308
1_153	153001383 - 153996178	407	0.08	0.433584
7_31	31000070 - 31996005	490	0.08	0.426065
3_92	92000582 - 92999701	405	0.08	0.340852
1_154	154000670 - 154998176	371	0.08	0.39599
6_24	24001009 - 24999742	455	0.08	0.423559
3_15	15001798 - 15999193	398	0.08	0.385965
2_68	68002388 - 68997358	317	0.08	0.310777
6_25	25000919 - 25999547	487	0.08	0.398496
2_21	21000558 - 21901484	319	0.08	0.290727
3_54	54005855 - 54998896	377	0.08	0.373434
3_73	73000044 - 73996184	311	0.08	0.288221
2_13	13003360 - 13998909	310	0.08	0.300752
1_2	2000227 - 2999255	369	0.08	0.325815
4_82	82000896 - 82995064	352	0.08	0.343358
4_61	61001499 - 61994567	393	0.08	0.370927
3_71	71001121 - 71998408	305	0.08	0.308271
1_93	93005509 - 93991264	284	0.08	0.310777
8_15	15001133 - 15993205	393	0.08	0.39599
3_56	56000993 - 56993621	393	0.08	0.353383
3_33	33001857 - 33998952	416	0.08	0.343358
1_35	35002005 - 35998816	358	0.08	0.348371
3_67	67000802 - 67999348	433	0.08	0.421053
6_11	11001860 - 11998094	416	0.08	0.358396
13_14	14001745 - 14996106	424	0.08	0.35589
4_31	31000353 - 31999341	297	0.08	0.348371
5_44	44001572 - 44999656	405	0.08	0.358396
13_6	6003685 - 6997869	531	0.08	0.431078
7_4	4000581 - 4998023	408	0.08	0.35589
18_10	10000907 - 10987050	411	0.08	0.426065
1_87	87001768 - 87996864	292	0.08	0.315789
5_23	23001333 - 23999258	382	0.08	0.315789
2_20	20005073 - 20997718	334	0.08	0.33584
9_19	19000810 - 19999306	544	0.08	0.451128
1_96	96002954 - 96999948	329	0.08	0.320802
5_57	57002474 - 57999018	396	0.08	0.390977
8_14	14000656 - 14999112	396	0.08	0.380952
3_2	2000032 - 2998867	242	0.08	0.305764
3_32	32001408 - 32997998	316	0.08	0.298246
7_22	22000044 - 22997682	391	0.08	0.360902
2_65	65002987 - 65999518	302	0.08	0.263158
1_100	100003420 - 100988805	345	0.08	0.340852
1_135	135001743 - 135998284	432	0.08	0.385965
7_21	21003096 - 21997736	448	0.08	0.403509
2_132	132002106 - 132993039	301	0.08	0.320802
4_78	78000541 - 78997657	297	0.08	0.303258
3_66	66003911 - 66998344	381	0.08	0.328321
4_74	74001668 - 74999379	281	0.08	0.26817
15_6	6000311 - 6999944	511	0.08	0.473684
6_9	9000091 - 9999004	483	0.08	0.466165
4_44	44003572 - 44996222	331	0.08	0.330827
6_14	14006828 - 14999572	448	0.08	0.406015
1_6	6001226 - 6999769	306	0.08	0.323308
1_58	58000628 - 58998134	355	0.08	0.358396
5_17	17004254 - 17999180	372	0.08	0.373434
1_177	177000356 - 177998600	399	0.08	0.365915
3_106	106005694 - 106997009	380	0.08	0.350877
2_87	87003814 - 87998891	258	0.08	0.233083
4_21	21001741 - 21999067	334	0.08	0.313283
4_36	36003578 - 36998535	371	0.08	0.33584
2_96	96002502 - 96996909	318	0.08	0.318296
2_44	44000126 - 44997161	336	0.08	0.33584
5_15	15000770 - 15998814	391	0.08	0.323308
1_182	182004296 - 182870323	359	0.08	0.338346
3_1	1000324 - 1999234	279	0.08	0.310777
2_71	71002370 - 71999148	244	0.08	0.238095
9_12	12001048 - 12997791	493	0.08	0.41604
4_16	16001139 - 16998635	325	0.08	0.330827
1_121	121004601 - 121998086	385	0.08	0.373434
5_24	24000730 - 24999191	395	0.08	0.33584
3_63	63015613 - 63997299	314	0.08	0.280702
2_139	139007141 - 139999004	364	0.08	0.318296
5_28	28003041 - 28996407	364	0.08	0.345865
4_73	73002356 - 73993683	284	0.08	0.33584
1_89	89000395 - 89998645	368	0.08	0.323308
1_7	7003440 - 7995739	346	0.08	0.315789
1_90	90000293 - 90996208	355	0.08	0.350877
9_13	13000454 - 13998539	452	0.08	0.363409
13_10	10004731 - 10997692	359	0.08	0.313283
3_40	40001049 - 40999517	384	0.07	0.35589
4_81	81001865 - 81998533	361	0.07	0.368421
1_86	86005235 - 86998417	344	0.07	0.320802
1_20	20003201 - 20999694	366	0.07	0.308271
4_53	53002452 - 53999285	324	0.07	0.348371
3_57	57002054 - 57998852	323	0.07	0.33584
4_13	13003575 - 13959155	295	0.07	0.295739
8_4	4001015 - 4992901	383	0.07	0.343358
1_160	160006925 - 160958391	184	0.07	0.185464
13_2	2000330 - 2994904	502	0.07	0.37594
4_56	56000059 - 56994397	319	0.07	0.33584
1_145	145000054 - 145998774	406	0.07	0.363409
3_78	78012352 - 78999327	343	0.07	0.325815
13_8	8000885 - 8998322	444	0.07	0.368421
6_21	21000789 - 21999640	460	0.07	0.406015
1_178	178001872 - 178999555	431	0.07	0.390977
6_10	10002987 - 10998696	454	0.07	0.398496
9_9	9000575 - 9998398	617	0.07	0.443609
3_88	88001088 - 88995205	336	0.07	0.305764
4_39	39000705 - 39999666	327	0.07	0.298246
1_134	134001864 - 134997284	402	0.07	0.358396
8_18	18000034 - 18999028	416	0.07	0.37594
6_23	23001607 - 23997684	461	0.07	0.393484
5_11	11002607 - 11992136	350	0.07	0.283208
1_185	185000255 - 185998748	389	0.07	0.340852
1_26	26002113 - 26999593	352	0.07	0.333333
11_3	3323234 - 3995137	257	0.07	0.295739
3_60	60011440 - 60999555	340	0.07	0.288221
1_38	38002174 - 38998289	417	0.07	0.423559
1_150	150001985 - 150991782	355	0.07	0.35589
1_164	164002665 - 164999798	312	0.07	0.288221
4_79	79003361 - 79997634	321	0.07	0.343358
2_47	47000713 - 47999595	330	0.07	0.35589
5_19	19001912 - 19998127	415	0.07	0.393484
2_128	128000191 - 128995428	270	0.07	0.320802
1_125	125000073 - 125995962	352	0.07	0.328321
15_12	12000000 - 12719992	283	0.07	0.293233
6_5	5000233 - 5997582	410	0.07	0.358396
5_13	13000954 - 13999219	338	0.07	0.298246
3_103	103005146 - 103999969	366	0.07	0.340852
1_27	27000790 - 27995808	349	0.07	0.323308
1_158	158000773 - 158998005	367	0.07	0.323308
1_186	186004375 - 186995095	353	0.07	0.345865
5_30	30001461 - 30994841	367	0.07	0.348371
5_18	18005281 - 18986761	372	0.07	0.315789
2_99	99005572 - 99999029	370	0.07	0.345865
4_83	83002589 - 83997289	321	0.07	0.313283
5_34	34003454 - 34981535	326	0.07	0.318296
1_16	16002529 - 16994858	377	0.07	0.343358
3_44	44001824 - 44999285	397	0.07	0.35589
4_23	23000910 - 23999910	338	0.07	0.318296
4_46	46000232 - 46999868	411	0.07	0.360902
4_32	32003023 - 32999605	346	0.07	0.318296
3_28	28001025 - 28989713	342	0.07	0.333333
5_36	36007279 - 36999672	368	0.07	0.310777
2_124	124000776 - 124988511	276	0.07	0.285714
4_35	35004761 - 35999840	377	0.07	0.365915
4_48	48001582 - 48999624	341	0.07	0.308271
3_24	24003566 - 24996970	352	0.07	0.328321
1_37	37005757 - 37996887	377	0.07	0.310777
8_16	16004081 - 16999309	464	0.07	0.390977
3_20	20000278 - 20996400	335	0.07	0.315789
4_22	22003900 - 22989145	330	0.07	0.33584
2_126	126002785 - 126997805	332	0.07	0.380952
1_184	184000347 - 184994789	337	0.07	0.288221
2_97	97000549 - 97998490	359	0.07	0.328321
2_16	16000151 - 16998562	336	0.07	0.315789
3_105	105014226 - 105990941	362	0.07	0.330827
12_3	3000599 - 3998803	489	0.07	0.378446
5_27	27000696 - 27998417	402	0.07	0.353383
4_17	17003745 - 17997977	323	0.07	0.318296
2_121	121136774 - 121997686	292	0.07	0.305764
2_133	133002882 - 133998978	251	0.07	0.280702
4_15	15000769 - 15999159	360	0.07	0.323308
1_12	12000455 - 12999010	384	0.07	0.33584
3_84	84002422 - 84998326	231	0.07	0.260652
3_102	102001974 - 102999526	391	0.07	0.35589
4_52	52000121 - 52999436	357	0.07	0.318296
13_13	13000987 - 13998680	431	0.07	0.418546
3_107	107000792 - 107998878	438	0.07	0.383459
3_74	74001640 - 74999708	260	0.07	0.225564
1_172	172002886 - 172999969	384	0.07	0.350877
1_36	36002323 - 36996568	334	0.07	0.305764
2_86	86000058 - 86999114	264	0.07	0.285714
5_4	4001030 - 4998792	331	0.07	0.365915
1_46	46003333 - 46999340	337	0.07	0.340852
2_148	148001681 - 148995564	324	0.07	0.300752
15_11	11000837 - 11999795	473	0.07	0.428571
1_174	174003948 - 174999542	374	0.07	0.350877
2_73	73003968 - 73995869	233	0.07	0.238095
2_94	94002120 - 94997147	290	0.07	0.285714
1_151	151003778 - 151999805	304	0.07	0.298246
3_4	4001862 - 4998769	357	0.07	0.33584
4_12	12002721 - 12999550	366	0.07	0.310777
2_61	61003805 - 61992322	290	0.07	0.255639
4_2	2000372 - 2997067	329	0.07	0.305764
1_113	113006714 - 113979478	319	0.07	0.320802
5_10	10003219 - 10999184	400	0.07	0.338346
1_119	119000766 - 119999736	371	0.07	0.35589
1_144	144000086 - 144999110	426	0.07	0.398496
3_65	65001841 - 65996806	327	0.07	0.288221
1_159	159003135 - 159994669	254	0.07	0.253133
2_100	100001014 - 100997520	287	0.07	0.270677
1_122	122000993 - 122995823	432	0.07	0.408521
1_118	118001586 - 118991475	411	0.07	0.378446
6_16	16010813 - 16995254	393	0.07	0.315789
2_95	95000038 - 95993890	256	0.07	0.265664
5_40	40000042 - 40999047	363	0.07	0.33584
2_62	62001908 - 62998786	307	0.07	0.253133
8_5	5000864 - 5996532	375	0.07	0.373434
3_68	68003106 - 68998202	354	0.07	0.315789
4_54	54004324 - 54999299	319	0.07	0.275689
9_14	14001725 - 14997194	489	0.07	0.398496
6_20	20013603 - 20996644	469	0.07	0.39599
4_38	38000124 - 38997248	370	0.07	0.330827
5_38	38000437 - 38996916	376	0.07	0.338346
1_176	176004507 - 176998456	402	0.07	0.360902
3_55	55005401 - 55995615	354	0.07	0.363409
2_111	111000887 - 111988343	314	0.07	0.298246
7_32	32001927 - 32989622	402	0.06	0.328321
4_4	4003790 - 4994926	358	0.06	0.308271
5_35	35003021 - 35995637	337	0.06	0.308271
1_116	116024185 - 116998165	309	0.06	0.323308
9_6	6004577 - 6998596	486	0.06	0.39599
5_29	29001834 - 29998109	355	0.06	0.360902
1_30	30001634 - 30998321	424	0.06	0.358396
4_45	45003114 - 45998700	363	0.06	0.380952
7_2	2000697 - 2998804	371	0.06	0.330827
4_14	14018706 - 14994223	329	0.06	0.305764
2_93	93006555 - 93999323	270	0.06	0.285714
1_173	173005650 - 173997072	328	0.06	0.323308
5_37	37001174 - 37997805	422	0.06	0.368421
1_138	138002601 - 138999541	363	0.06	0.348371
8_19	19004104 - 19988077	406	0.06	0.345865
3_34	34001105 - 34996929	300	0.06	0.305764
1_161	161046690 - 161998317	227	0.06	0.24812
7_34	34002563 - 34999921	411	0.06	0.358396
5_16	16000805 - 16998250	378	0.06	0.350877
12_1	1007173 - 1999418	449	0.06	0.340852
1_72	72001446 - 72998028	309	0.06	0.305764
2_104	104002020 - 104998000	302	0.06	0.300752
2_45	45009480 - 45999159	319	0.06	0.310777
1_157	157001857 - 157998434	308	0.06	0.280702
1_85	85000672 - 85998899	341	0.06	0.325815
7_5	5002537 - 5999977	373	0.06	0.338346
2_98	98001528 - 98998465	365	0.06	0.343358
5_41	41000480 - 41998371	369	0.06	0.35589
3_14	14005101 - 14999520	357	0.06	0.340852
2_129	129000006 - 129996848	327	0.06	0.298246
5_14	14002615 - 14989658	386	0.06	0.325815
1_10	10002413 - 10996591	348	0.06	0.318296
4_47	47000597 - 47996843	347	0.06	0.33584
5_6	6392478 - 6999673	238	0.06	0.258145
2_101	101001617 - 101998789	351	0.06	0.33584
3_91	91001655 - 91999970	368	0.06	0.33584
7_17	17000545 - 17999298	366	0.06	0.330827
5_26	26000520 - 26995578	359	0.06	0.363409
3_108	108000266 - 108999411	390	0.06	0.343358
5_25	25000385 - 25999154	384	0.06	0.358396
13_9	9001252 - 9997149	513	0.06	0.378446
2_140	140001635 - 140995753	336	0.06	0.315789
15_0	24593 - 999898	441	0.06	0.353383
2_117	117000983 - 117995914	332	0.06	0.320802
1_149	149006960 - 149996423	321	0.06	0.310777
12_0	81184 - 998917	381	0.06	0.313283
3_109	109000563 - 109997943	423	0.06	0.350877
4_5	5000397 - 5997346	294	0.06	0.295739
1_124	124001748 - 124996146	370	0.06	0.303258
3_110	110000758 - 110988894	385	0.06	0.325815
1_19	19003354 - 19999353	323	0.06	0.293233
5_47	47003017 - 47999085	272	0.06	0.288221
1_15	15000413 - 15999960	345	0.06	0.328321
5_33	33000920 - 33997548	309	0.06	0.333333
1_136	136000792 - 136995746	400	0.06	0.318296
1_120	120003806 - 120994248	407	0.06	0.358396
4_90	90002208 - 90995527	365	0.06	0.345865
1_34	34000181 - 34997356	428	0.06	0.390977
1_57	57000875 - 57997976	405	0.06	0.340852
1_32	32004848 - 32998795	281	0.06	0.273183
3_39	39000117 - 39997355	382	0.06	0.343358
2_125	125000130 - 125996039	295	0.06	0.305764
5_5	5002083 - 5807130	262	0.06	0.275689
13_1	1002151 - 1999797	256	0.06	0.270677
5_21	21002410 - 21994735	366	0.06	0.338346
2_14	14000482 - 14999658	285	0.06	0.245614
12_2	2000396 - 2990042	414	0.06	0.353383
6_15	15000230 - 15982864	339	0.06	0.308271
1_24	24001443 - 24994263	283	0.06	0.265664
1_76	76002358 - 76997010	253	0.06	0.273183
4_57	57012689 - 57999232	310	0.06	0.263158
1_21	21007210 - 21998931	384	0.06	0.345865
2_134	134014144 - 134998549	248	0.06	0.255639
2_145	145001359 - 145998779	356	0.06	0.323308
3_37	37001157 - 37999054	316	0.06	0.310777
8_12	12001823 - 12998346	329	0.06	0.320802
3_64	64001501 - 64997995	290	0.06	0.313283
2_115	115004723 - 115999263	297	0.06	0.245614
1_23	23001712 - 23998010	383	0.06	0.340852
2_116	116001330 - 116998389	274	0.05	0.290727
1_17	17000892 - 17999746	341	0.05	0.328321
27_5	5000332 - 5620319	300	0.05	0.275689
3_10	10001439 - 10998548	332	0.05	0.323308
2_113	113001416 - 113997457	276	0.05	0.303258
2_102	102003739 - 102994576	343	0.05	0.33584
5_42	42004473 - 42998677	370	0.05	0.340852
2_114	114004113 - 114995221	252	0.05	0.290727
4_86	86004165 - 86969315	268	0.05	0.295739
25_0	5825 - 999786	283	0.05	0.288221
23_5	5004587 - 5773936	291	0.05	0.320802
3_41	41003022 - 41996680	373	0.05	0.353383
4_50	50000237 - 50997579	325	0.05	0.315789
2_118	118000748 - 118995510	298	0.05	0.280702
3_11	11001927 - 11696784	254	0.05	0.255639
1_1	1003228 - 1999125	304	0.05	0.308271
8_0	13672 - 999849	288	0.05	0.24812
3_38	38003347 - 38995535	344	0.05	0.308271
3_12	12226630 - 12995489	272	0.05	0.293233
2_137	137014038 - 137998431	329	0.05	0.280702
2_109	109004728 - 109998854	291	0.05	0.293233
8_9	9001532 - 9997375	369	0.05	0.323308
1_55	55003844 - 55996266	223	0.05	0.26817
1_123	123017476 - 123999385	338	0.05	0.305764
19_9	9001097 - 9972338	316	0.05	0.300752
1_139	139001905 - 139951166	336	0.05	0.350877
1_143	143002040 - 143996945	390	0.05	0.328321
6_22	22000121 - 22996061	395	0.05	0.338346
3_13	13003454 - 13999985	348	0.05	0.348371
17_0	662070 - 999997	166	0.05	0.177945
4_6	6001408 - 6999805	327	0.05	0.360902
4_87	87021603 - 87993363	326	0.05	0.308271
3_35	35001332 - 35993013	327	0.05	0.315789
4_75	75004492 - 75992482	257	0.05	0.283208
4_10	10005906 - 10997575	334	0.05	0.275689
3_36	36002067 - 36993287	317	0.05	0.298246
4_9	9001502 - 9999279	314	0.05	0.305764
20_4	4000143 - 4999255	505	0.05	0.380952
1_191	191018395 - 191998530	322	0.05	0.295739
13_17	17000131 - 17998760	396	0.05	0.315789
2_15	15003866 - 15995197	281	0.05	0.273183
7_0	35414 - 997983	356	0.05	0.308271
1_152	152000904 - 152996463	341	0.05	0.300752
5_0	29775 - 999985	298	0.05	0.280702
1_140	140120364 - 140998169	261	0.05	0.255639
1_31	31003556 - 31999153	373	0.05	0.320802
3_89	89000059 - 89994428	262	0.05	0.260652
2_70	70002582 - 70995838	262	0.05	0.218045
5_39	39000466 - 39998360	360	0.05	0.300752
16_0	24857 - 606273	237	0.05	0.22807
1_29	29001510 - 29999595	353	0.05	0.315789
2_46	46005192 - 46996287	363	0.05	0.295739
2_127	127001901 - 127991942	281	0.05	0.275689
6_7	7004604 - 7998987	336	0.05	0.368421
7_19	19003818 - 19997606	270	0.05	0.270677
2_53	53000041 - 53984167	158	0.05	0.170426
1_41	41004327 - 41995642	256	0.05	0.250627
2_143	143000537 - 143999571	178	0.05	0.192982
2_106	106002057 - 106999646	309	0.05	0.313283
1_137	137000784 - 137999605	350	0.05	0.280702
3_77	77003653 - 77983389	372	0.05	0.345865
1_9	9002852 - 9999448	320	0.05	0.340852
3_90	90006584 - 90992375	295	0.05	0.285714
2_146	146002741 - 146998902	328	0.05	0.313283
3_85	85018373 - 85995742	191	0.04	0.192982
4_80	80000362 - 80998793	339	0.04	0.333333
1_25	25059942 - 25998907	290	0.04	0.295739
4_7	7004078 - 7995092	321	0.04	0.283208
4_8	8003167 - 8999885	373	0.04	0.280702
4_3	3005385 - 3999498	323	0.04	0.288221
2_144	144017229 - 144995446	240	0.04	0.225564
3_61	61002343 - 61995869	277	0.04	0.250627
4_11	11002130 - 11992611	311	0.04	0.235589
4_51	51000243 - 51999782	256	0.04	0.258145
2_0	22397 - 995408	229	0.04	0.213033
5_31	31000460 - 31998709	245	0.04	0.230576
2_122	122000094 - 122999883	283	0.04	0.263158
5_59	59001285 - 59780211	281	0.04	0.250627
2_147	147002303 - 147999277	249	0.04	0.225564
2_123	123000283 - 123994420	327	0.04	0.315789
4_1	1000448 - 1994713	287	0.04	0.278196
2_107	107004950 - 107995223	332	0.04	0.270677
5_32	32001226 - 32997980	201	0.04	0.218045
2_141	141004918 - 141992858	307	0.04	0.295739
3_99	99013878 - 99997219	291	0.04	0.240602
5_12	12001614 - 12993860	325	0.04	0.313283
2_105	105004198 - 105994945	244	0.04	0.230576
3_62	62007476 - 62995422	276	0.04	0.230576
1_8	8002345 - 8999996	286	0.04	0.258145
2_103	103000257 - 103998205	301	0.04	0.273183
2_11	11003135 - 11998606	259	0.04	0.270677
2_52	52002456 - 52995225	97	0.04	0.140351
4_55	55060435 - 55998049	283	0.04	0.290727
2_12	12037075 - 12999936	259	0.04	0.260652
3_69	69003876 - 69995741	244	0.04	0.220551
8_11	11022715 - 11997067	302	0.04	0.270677
1_117	117006518 - 117999422	321	0.04	0.280702
6_6	6001033 - 6991395	332	0.04	0.285714
7_7	7006436 - 7999380	124	0.04	0.135338
27_0	3785 - 984643	184	0.04	0.192982
1_126	126001632 - 126992757	296	0.04	0.24812
13_0	513195 - 999325	122	0.04	0.170426
2_136	136229298 - 136991512	248	0.04	0.240602
1_141	141000474 - 141909021	170	0.04	0.145363
2_112	112005094 - 112995482	317	0.03	0.270677
6_35	35000365 - 35428840	131	0.03	0.120301
1_73	73001573 - 73982371	241	0.03	0.26817
10_0	509881 - 999195	172	0.03	0.182957
3_70	70002059 - 70994076	238	0.03	0.205514
4_20	20004361 - 20999751	262	0.03	0.295739
20_0	47223 - 998687	307	0.03	0.255639
2_32	32001786 - 32998224	223	0.03	0.192982
4_0	50180 - 989515	227	0.03	0.220551
2_120	120000142 - 120994670	269	0.03	0.253133
5_3	3004086 - 3995567	178	0.03	0.185464
1_196	196000017 - 196199721	94	0.03	0.117794
1_75	75152941 - 75998477	157	0.03	0.165414
22_0	11040 - 998656	176	0.03	0.20802
13_18	18000609 - 18379348	146	0.03	0.157895
6_0	517174 - 999781	210	0.03	0.213033
2_119	119000462 - 119998775	111	0.03	0.132832
4_18	18000247 - 18832896	234	0.02	0.195489
9_0	557886 - 998813	191	0.02	0.220551
5_2	2002587 - 2995845	198	0.02	0.210526
4_19	19356644 - 19998058	193	0.02	0.185464
2_82	82013163 - 82999092	72	0.02	0.090226
1_148	148000390 - 148999760	166	0.02	0.162907
1_142	142147613 - 142997646	179	0.02	0.14787
3_111	111002147 - 111295538	71	0.02	0.097744
4_91	91001569 - 91262005	100	0.02	0.115288
10_20	20000294 - 20384368	108	0.02	0.105263
2_149	149000875 - 149517792	98	0.02	0.095238
1_127	127000401 - 127996851	127	0.01	0.125313
26_5	5000429 - 5242351	98	0.01	0.142857
11_20	20000034 - 20200990	68	0.01	0.085213
1_74	74001976 - 74609611	109	0.01	0.092732
9_24	24000358 - 24066176	37	0.01	0.035088
8_10	10002013 - 10079546	23	0	0.027569
20_14	14027577 - 14093452	7	0	0.007519
14_15	15000636 - 15541887	7	0	0.012531
18_11	11017280 - 11017280	1	0	0

## Sheet: LUNGWT
GGA_Mb	Window (first – last position)	Number of SNP/ window	Proportion of genetic variance explained by the SNP window	PPA
14_0	50084 - 999797	413	0.35	0.448622
21_6	6001123 - 6815670	566	0.29	0.511278
21_2	2000258 - 2999039	896	0.29	0.679198
15_9	9002743 - 9999015	639	0.28	0.556391
15_8	8001139 - 8999979	617	0.28	0.52381
22_4	4002399 - 4676714	964	0.28	0.689223
10_4	4000118 - 4998068	734	0.26	0.639098
24_4	4001256 - 4993752	824	0.26	0.66416
27_3	3000222 - 3996811	820	0.26	0.611529
10_12	12002551 - 12999755	691	0.26	0.533835
24_3	3000158 - 3999180	864	0.26	0.651629
9_22	22001116 - 22998001	579	0.25	0.486216
23_3	3000994 - 3999610	782	0.25	0.629073
21_5	5001208 - 5999307	991	0.24	0.719298
27_2	2000333 - 2998886	1058	0.24	0.699248
19_8	8000233 - 8999395	577	0.24	0.538847
23_1	1001570 - 1999878	822	0.24	0.639098
19_2	2000430 - 2996897	571	0.23	0.446115
18_3	3002958 - 3999218	761	0.23	0.639098
14_5	5000251 - 5998676	649	0.23	0.556391
6_5	5000233 - 5997582	410	0.23	0.373434
14_2	2000438 - 2999263	629	0.23	0.531328
24_0	7891 - 999191	703	0.23	0.556391
14_9	9000607 - 9998826	703	0.23	0.568922
18_8	8000785 - 8991930	725	0.22	0.581454
19_5	5000557 - 5998521	582	0.22	0.513784
1_176	176004507 - 176998456	402	0.22	0.373434
23_0	8243 - 999433	781	0.22	0.649123
5_20	20000972 - 20998261	398	0.22	0.358396
18_5	5003077 - 5998715	790	0.22	0.578947
8_26	26000275 - 26998071	479	0.21	0.408521
26_4	4000215 - 4999719	706	0.21	0.60401
28_0	23942 - 999295	829	0.21	0.676692
5_40	40000042 - 40999047	363	0.21	0.398496
21_4	4001279 - 4998314	873	0.21	0.614035
26_1	1000350 - 1999197	605	0.21	0.54386
9_9	9000575 - 9998398	617	0.21	0.54386
14_1	1002891 - 1999306	653	0.2	0.533835
18_2	2033439 - 2999727	578	0.2	0.511278
24_1	1000070 - 1999963	814	0.2	0.641604
14_10	10000304 - 10999961	652	0.2	0.581454
19_0	8216 - 997881	527	0.2	0.503759
27_1	1012090 - 1999479	745	0.2	0.581454
7_20	20004771 - 20999643	432	0.2	0.401002
20_11	11000711 - 11996443	609	0.2	0.491228
1_7	7003440 - 7995739	346	0.2	0.33584
24_2	2000563 - 2999102	810	0.2	0.629073
24_5	5000804 - 5999010	763	0.2	0.609023
7_1	1000656 - 1999224	496	0.2	0.473684
13_5	5001506 - 5998604	541	0.19	0.463659
19_6	6000751 - 6999373	602	0.19	0.556391
19_3	3003165 - 3999383	718	0.19	0.58396
1_162	162002042 - 162999938	390	0.19	0.408521
17_7	7000143 - 7999150	683	0.19	0.561404
14_8	8000346 - 8998930	616	0.19	0.548872
10_5	5000352 - 5998442	661	0.19	0.548872
5_6	6392478 - 6999673	238	0.19	0.233083
28_4	4004758 - 4964406	629	0.19	0.541353
10_19	19001184 - 19998197	688	0.19	0.591479
19_4	4000523 - 4998547	588	0.19	0.508772
14_3	3001973 - 3999889	587	0.19	0.531328
6_26	26001701 - 26998783	517	0.18	0.468672
4_11	11002130 - 11992611	311	0.18	0.313283
10_13	13000454 - 13999140	692	0.18	0.568922
6_31	31001205 - 31998155	477	0.18	0.478697
26_2	2000388 - 2999606	822	0.18	0.614035
6_1	1001852 - 1991512	451	0.18	0.52381
2_20	20005073 - 20997718	334	0.18	0.383459
2_83	83001834 - 83995858	262	0.18	0.263158
1_163	163002258 - 163997718	293	0.18	0.340852
1_2	2000227 - 2999255	369	0.18	0.406015
21_1	1001186 - 1999733	877	0.18	0.671679
15_4	4000820 - 4999664	608	0.17	0.478697
12_7	7000142 - 7997857	618	0.17	0.536341
4_43	43001322 - 43998491	421	0.17	0.443609
17_6	6000570 - 6998184	678	0.17	0.56391
15_10	10001717 - 10999147	577	0.17	0.511278
11_14	14001094 - 14996123	506	0.17	0.45614
11_19	19001109 - 19997265	394	0.17	0.401002
6_4	4003421 - 4995203	462	0.17	0.411028
17_1	1000299 - 1993540	591	0.17	0.551378
7_26	26001902 - 26998534	473	0.17	0.448622
18_6	6000481 - 6999386	791	0.17	0.631579
2_17	17003025 - 17998177	335	0.17	0.385965
2_76	76004277 - 76994414	352	0.17	0.370927
4_25	25001584 - 25998172	351	0.17	0.35589
26_3	3000141 - 3999454	990	0.17	0.66416
13_2	2000330 - 2994904	502	0.17	0.433584
6_34	34000326 - 34999419	432	0.17	0.433584
13_9	9001252 - 9997149	513	0.17	0.483709
6_2	2000347 - 2999246	461	0.17	0.37594
21_0	13225 - 996087	573	0.17	0.491228
10_2	2000167 - 2999942	597	0.17	0.516291
10_8	8002511 - 8999576	683	0.16	0.556391
12_8	8001126 - 8998440	603	0.16	0.493734
9_16	16001716 - 16999606	626	0.16	0.513784
4_37	37004104 - 37995028	373	0.16	0.383459
1_107	107000175 - 107998418	465	0.16	0.41604
6_3	3000060 - 3999959	443	0.16	0.441103
18_4	4001669 - 4999445	643	0.16	0.513784
4_21	21001741 - 21999067	334	0.16	0.330827
10_18	18002849 - 18999247	734	0.16	0.52381
12_15	15003442 - 15999915	570	0.16	0.501253
1_167	167001200 - 167998892	358	0.16	0.365915
5_9	9000305 - 9998051	417	0.16	0.406015
23_2	2003312 - 2997170	690	0.16	0.573935
2_78	78004001 - 78997018	282	0.16	0.325815
2_72	72008029 - 72997698	316	0.16	0.330827
19_7	7003296 - 7998127	595	0.16	0.546366
7_16	16000378 - 16998577	428	0.16	0.403509
17_4	4000959 - 4998341	724	0.16	0.576441
7_22	22000044 - 22997682	391	0.16	0.358396
5_16	16000805 - 16998250	378	0.16	0.370927
5_58	58001133 - 58996253	390	0.16	0.378446
4_38	38000124 - 38997248	370	0.16	0.383459
2_57	57004499 - 57994157	305	0.15	0.353383
1_34	34000181 - 34997356	428	0.15	0.358396
23_4	4000469 - 4998691	763	0.15	0.614035
8_20	20004100 - 20998394	408	0.15	0.348371
11_15	15000155 - 15999835	608	0.15	0.521303
11_18	18001466 - 18994696	411	0.15	0.393484
7_31	31000070 - 31996005	490	0.15	0.421053
10_7	7000336 - 7999659	561	0.15	0.503759
21_3	3001322 - 3998996	772	0.15	0.639098
1_106	106001479 - 106999692	433	0.15	0.426065
5_38	38000437 - 38996916	376	0.15	0.398496
10_1	1000852 - 1996855	626	0.15	0.483709
13_7	7004884 - 7998970	580	0.15	0.531328
14_6	6001464 - 6998468	583	0.15	0.558897
6_29	29001552 - 29999994	515	0.15	0.448622
20_8	8001318 - 8999959	514	0.15	0.491228
12_4	4002400 - 4997551	546	0.15	0.498747
15_7	7002111 - 7999932	592	0.15	0.521303
4_36	36003578 - 36998535	371	0.15	0.370927
7_25	25001370 - 25999993	389	0.15	0.428571
9_18	18001040 - 18998622	587	0.15	0.518797
4_17	17003745 - 17997977	323	0.15	0.325815
4_49	49001697 - 49998108	329	0.15	0.328321
7_9	9002144 - 9999479	429	0.15	0.431078
3_104	104001315 - 104982338	390	0.15	0.380952
15_2	2000804 - 2999282	570	0.15	0.516291
5_29	29001834 - 29998109	355	0.15	0.343358
9_19	19000810 - 19999306	544	0.15	0.441103
2_69	69000098 - 69999390	331	0.15	0.333333
12_16	16001584 - 16999550	431	0.15	0.451128
10_16	16001397 - 16999678	623	0.15	0.501253
4_16	16001139 - 16998635	325	0.15	0.330827
1_124	124001748 - 124996146	370	0.15	0.350877
1_156	156000416 - 156999493	376	0.15	0.348371
1_122	122000993 - 122995823	432	0.14	0.418546
11_12	12000479 - 12998947	554	0.14	0.43609
13_12	12000451 - 12999639	468	0.14	0.401002
1_170	170002808 - 170999129	446	0.14	0.406015
11_9	9000127 - 9997375	540	0.14	0.458647
10_17	17001414 - 17999778	676	0.14	0.528822
11_8	8001658 - 8996064	578	0.14	0.528822
1_91	91001335 - 91998027	372	0.14	0.383459
15_11	11000837 - 11999795	473	0.14	0.398496
6_23	23001607 - 23997684	461	0.14	0.390977
22_3	3000446 - 3999542	539	0.14	0.461153
1_92	92001660 - 92999699	386	0.14	0.370927
1_183	183006281 - 183999208	415	0.14	0.373434
4_42	42002595 - 42997484	376	0.14	0.411028
20_3	3001105 - 3997580	483	0.14	0.463659
10_3	3001439 - 3999639	736	0.14	0.586466
14_7	7000562 - 7997901	615	0.14	0.493734
11_6	6000357 - 6999911	530	0.14	0.446115
12_18	18002476 - 18999471	551	0.14	0.498747
12_6	6000683 - 6997857	589	0.14	0.541353
12_1	1007173 - 1999418	449	0.14	0.451128
1_166	166000511 - 166999195	418	0.14	0.41604
17_2	2000249 - 2999617	607	0.14	0.538847
28_2	2008625 - 2999362	659	0.14	0.553885
1_180	180001982 - 180998995	477	0.14	0.45614
19_1	1000224 - 1999134	705	0.14	0.528822
6_21	21000789 - 21999640	460	0.14	0.418546
6_25	25000919 - 25999547	487	0.14	0.463659
17_8	8000497 - 8999248	704	0.14	0.548872
4_24	24002357 - 24996950	320	0.14	0.318296
28_3	3000142 - 3988940	621	0.14	0.511278
4_19	19356644 - 19998058	193	0.14	0.223058
5_48	48000731 - 48995453	372	0.14	0.365915
6_33	33001669 - 33997231	485	0.14	0.443609
12_13	13004985 - 13998096	489	0.14	0.451128
1_158	158000773 - 158998005	367	0.14	0.353383
3_62	62007476 - 62995422	276	0.14	0.298246
27_4	4108329 - 4999960	489	0.14	0.468672
25_1	1000131 - 1987495	591	0.14	0.483709
8_18	18000034 - 18999028	416	0.14	0.428571
10_6	6000563 - 6999012	674	0.14	0.526316
26_0	5950 - 999374	580	0.14	0.531328
9_8	8000477 - 8995857	531	0.14	0.496241
1_64	64003650 - 64998812	347	0.14	0.343358
17_3	3000636 - 3999541	683	0.14	0.521303
7_27	27000472 - 27998248	478	0.13	0.431078
1_30	30001634 - 30998321	424	0.13	0.393484
4_65	65002564 - 65994815	382	0.13	0.353383
18_0	52516 - 996797	454	0.13	0.463659
6_20	20013603 - 20996644	469	0.13	0.466165
3_81	81002477 - 81997801	398	0.13	0.358396
3_31	31000133 - 31998824	434	0.13	0.411028
6_27	27000325 - 27999574	491	0.13	0.443609
13_6	6003685 - 6997869	531	0.13	0.443609
15_1	1002290 - 1998062	644	0.13	0.511278
7_21	21003096 - 21997736	448	0.13	0.426065
17_9	9004537 - 9995593	456	0.13	0.433584
3_33	33001857 - 33998952	416	0.13	0.390977
2_93	93006555 - 93999323	270	0.13	0.280702
1_189	189002387 - 189999804	437	0.13	0.43609
5_28	28003041 - 28996407	364	0.13	0.408521
15_5	5000057 - 5999958	662	0.13	0.503759
14_12	12001625 - 12990825	486	0.13	0.478697
2_30	30004050 - 30999519	315	0.13	0.318296
7_32	32001927 - 32989622	402	0.13	0.330827
9_11	11002495 - 11998979	492	0.13	0.443609
8_1	1002608 - 1999902	366	0.13	0.343358
5_52	52001366 - 52997823	401	0.13	0.398496
9_17	17001007 - 17999967	600	0.13	0.468672
28_1	1001634 - 1996248	560	0.13	0.528822
2_27	27004477 - 27992309	316	0.13	0.333333
22_1	1001183 - 1997368	500	0.13	0.461153
5_21	21002410 - 21994735	366	0.13	0.360902
9_21	21000594 - 21998754	621	0.13	0.52381
7_13	13000932 - 13996021	440	0.13	0.360902
4_3	3005385 - 3999498	323	0.13	0.350877
10_15	15000035 - 15998420	608	0.13	0.513784
11_16	16000965 - 16999456	594	0.13	0.501253
1_3	3000135 - 3999701	269	0.13	0.258145
11_5	5000641 - 5998062	499	0.13	0.433584
1_95	95003483 - 95999506	336	0.13	0.348371
14_14	14000126 - 14990913	596	0.13	0.493734
3_109	109000563 - 109997943	423	0.13	0.428571
7_29	29003303 - 29998961	476	0.13	0.463659
9_20	20000672 - 20996719	540	0.13	0.433584
1_121	121004601 - 121998086	385	0.13	0.41604
15_6	6000311 - 6999944	511	0.13	0.496241
18_1	1000133 - 1868661	601	0.13	0.511278
4_64	64006402 - 64999734	396	0.13	0.426065
3_73	73000044 - 73996184	311	0.13	0.290727
5_42	42004473 - 42998677	370	0.13	0.358396
2_47	47000713 - 47999595	330	0.13	0.295739
5_15	15000770 - 15998814	391	0.13	0.385965
9_6	6004577 - 6998596	486	0.13	0.471178
8_23	23003003 - 23999911	497	0.13	0.448622
11_17	17000223 - 17997723	497	0.12	0.466165
8_21	21004762 - 21999013	480	0.12	0.433584
3_8	8003076 - 8999273	361	0.12	0.380952
2_40	40007952 - 40999399	330	0.12	0.345865
8_17	17001478 - 17999858	450	0.12	0.461153
6_17	17010826 - 17997278	414	0.12	0.398496
14_4	4001151 - 4999941	549	0.12	0.446115
1_181	181001172 - 181996465	388	0.12	0.39599
12_5	5000340 - 5999121	581	0.12	0.47619
10_10	10000956 - 10997525	669	0.12	0.541353
1_105	105000541 - 105997476	383	0.12	0.350877
2_26	26073012 - 26999450	252	0.12	0.280702
12_17	17003923 - 17999819	555	0.12	0.491228
1_171	171000120 - 171999874	407	0.12	0.421053
1_191	191018395 - 191998530	322	0.12	0.313283
3_101	101002649 - 101998645	406	0.12	0.383459
3_49	49003295 - 49998677	366	0.12	0.338346
5_55	55000427 - 55995825	335	0.12	0.338346
4_80	80000362 - 80998793	339	0.12	0.35589
4_60	60000075 - 60998203	423	0.12	0.390977
20_2	2001696 - 2992559	474	0.12	0.373434
6_8	8002588 - 8999337	511	0.12	0.458647
13_4	4006314 - 4996964	447	0.12	0.393484
9_7	7005445 - 7998866	493	0.12	0.451128
7_23	23001680 - 23998332	419	0.12	0.390977
12_11	11001448 - 11998408	455	0.12	0.426065
5_24	24000730 - 24999191	395	0.12	0.39599
6_10	10002987 - 10998696	454	0.12	0.446115
2_135	135000313 - 135950768	313	0.12	0.325815
7_30	30001345 - 30998258	519	0.12	0.431078
9_4	4000836 - 4999336	516	0.12	0.463659
20_5	5000651 - 5999452	524	0.12	0.478697
9_23	23001311 - 23999904	496	0.12	0.446115
2_140	140001635 - 140995753	336	0.12	0.338346
5_44	44001572 - 44999656	405	0.12	0.406015
5_54	54001090 - 54995952	422	0.12	0.398496
1_60	60004355 - 60997051	368	0.12	0.365915
4_46	46000232 - 46999868	411	0.12	0.406015
1_111	111001733 - 111999862	401	0.12	0.41604
5_35	35003021 - 35995637	337	0.12	0.315789
8_4	4001015 - 4992901	383	0.12	0.393484
12_9	9002759 - 9998218	484	0.12	0.423559
8_11	11022715 - 11997067	302	0.12	0.255639
5_7	7003160 - 7989300	411	0.12	0.403509
2_98	98001528 - 98998465	365	0.12	0.393484
3_7	7002535 - 7998141	398	0.12	0.403509
4_69	69000658 - 69993865	367	0.12	0.35589
6_24	24001009 - 24999742	455	0.12	0.388471
10_11	11001040 - 11998191	647	0.12	0.551378
7_8	8003124 - 8998565	315	0.12	0.295739
20_4	4000143 - 4999255	505	0.12	0.433584
1_62	62000024 - 62998063	356	0.12	0.380952
4_67	67001751 - 67993309	332	0.12	0.378446
1_39	39000098 - 39997444	352	0.12	0.338346
12_2	2000396 - 2990042	414	0.12	0.438596
11_7	7000304 - 7998782	545	0.12	0.461153
20_9	9002657 - 9990270	459	0.12	0.446115
3_51	51000317 - 51998643	397	0.12	0.408521
12_10	10003317 - 10998376	470	0.12	0.453634
9_15	15000216 - 15999852	509	0.12	0.426065
10_14	14002632 - 14998393	604	0.12	0.498747
2_80	80003122 - 80997612	295	0.12	0.298246
3_48	48004423 - 48999018	423	0.12	0.390977
5_51	51000232 - 51999633	451	0.12	0.421053
1_47	47000356 - 47999987	428	0.12	0.380952
3_36	36002067 - 36993287	317	0.12	0.295739
1_174	174003948 - 174999542	374	0.12	0.33584
6_13	13000859 - 13998969	407	0.12	0.401002
9_3	3000364 - 3998841	537	0.11	0.47619
8_13	13001030 - 13999975	373	0.11	0.363409
7_11	11000439 - 11998127	470	0.11	0.461153
1_109	109000932 - 109996559	411	0.11	0.388471
3_26	26000884 - 26999094	366	0.11	0.39599
1_108	108001430 - 108998468	437	0.11	0.431078
2_18	18000346 - 18999782	332	0.11	0.358396
1_143	143002040 - 143996945	390	0.11	0.368421
1_155	155000884 - 155998399	429	0.11	0.398496
9_14	14001725 - 14997194	489	0.11	0.483709
5_37	37001174 - 37997805	422	0.11	0.393484
1_80	80001060 - 80995276	369	0.11	0.358396
1_175	175003078 - 175996880	405	0.11	0.390977
7_34	34002563 - 34999921	411	0.11	0.388471
1_134	134001864 - 134997284	402	0.11	0.388471
12_19	19003142 - 19922740	431	0.11	0.418546
3_92	92000582 - 92999701	405	0.11	0.378446
11_13	13001093 - 13999472	467	0.11	0.431078
4_44	44003572 - 44996222	331	0.11	0.360902
5_41	41000480 - 41998371	369	0.11	0.365915
1_110	110000211 - 110997312	441	0.11	0.438596
7_33	33000290 - 33999284	396	0.11	0.343358
1_90	90000293 - 90996208	355	0.11	0.330827
8_22	22002669 - 22999947	492	0.11	0.43609
1_77	77001265 - 77997858	328	0.11	0.345865
4_70	70000654 - 70999645	307	0.11	0.293233
8_27	27000706 - 27999759	529	0.11	0.473684
3_110	110000758 - 110988894	385	0.11	0.398496
1_78	78000783 - 78998024	349	0.11	0.365915
4_84	84004502 - 84998320	388	0.11	0.368421
9_10	10001054 - 10999916	523	0.11	0.45614
3_93	93001659 - 93994973	346	0.11	0.35589
7_6	6001174 - 6996364	327	0.11	0.323308
1_135	135001743 - 135998284	432	0.11	0.388471
2_84	84002075 - 84999415	333	0.11	0.323308
6_11	11001860 - 11998094	416	0.11	0.365915
6_30	30002827 - 30999133	423	0.11	0.398496
1_178	178001872 - 178999555	431	0.11	0.41604
2_138	138001606 - 138999926	365	0.11	0.378446
2_77	77000552 - 77999113	315	0.11	0.298246
8_2	2001448 - 2997611	340	0.11	0.345865
11_0	62065 - 997948	443	0.11	0.443609
5_36	36007279 - 36999672	368	0.11	0.365915
6_18	18005021 - 18998825	428	0.11	0.39599
1_82	82001576 - 82993071	376	0.11	0.385965
4_0	50180 - 989515	227	0.11	0.253133
3_67	67000802 - 67999348	433	0.11	0.426065
14_11	11000915 - 11999159	616	0.11	0.511278
1_114	114003129 - 114999023	421	0.11	0.426065
1_45	45001631 - 45998217	393	0.11	0.403509
3_35	35001332 - 35993013	327	0.11	0.365915
3_65	65001841 - 65996806	327	0.11	0.333333
3_103	103005146 - 103999969	366	0.11	0.368421
13_10	10004731 - 10997692	359	0.11	0.380952
1_138	138002601 - 138999541	363	0.11	0.328321
2_54	54013767 - 54945833	211	0.11	0.245614
4_68	68001472 - 68996029	359	0.11	0.39599
4_32	32003023 - 32999605	346	0.11	0.350877
1_49	49002896 - 49997561	414	0.11	0.370927
1_84	84002231 - 84998851	437	0.11	0.39599
4_33	33001303 - 33999667	384	0.11	0.338346
3_0	18591 - 993284	342	0.11	0.345865
1_119	119000766 - 119999736	371	0.11	0.325815
15_3	3002321 - 3995337	535	0.11	0.441103
5_10	10003219 - 10999184	400	0.11	0.370927
1_16	16002529 - 16994858	377	0.11	0.403509
9_13	13000454 - 13998539	452	0.11	0.45614
13_16	16002637 - 16998078	488	0.11	0.448622
4_48	48001582 - 48999624	341	0.11	0.373434
1_71	71000214 - 71999883	380	0.11	0.348371
5_43	43001408 - 43998506	421	0.11	0.428571
1_1	1003228 - 1999125	304	0.11	0.318296
18_10	10000907 - 10987050	411	0.11	0.380952
20_6	6003648 - 6997363	587	0.11	0.466165
5_49	49000452 - 49999621	383	0.11	0.393484
4_59	59000129 - 59996697	390	0.11	0.333333
13_15	15001512 - 15998451	482	0.11	0.408521
5_14	14002615 - 14989658	386	0.11	0.383459
1_56	56000162 - 56998456	411	0.11	0.413534
11_4	4001030 - 4998715	499	0.11	0.47619
6_28	28003701 - 28999724	490	0.11	0.471178
9_5	5000912 - 5998634	485	0.11	0.466165
1_11	11000279 - 11999313	371	0.11	0.328321
1_66	66000175 - 66999272	391	0.11	0.393484
13_3	3002617 - 3998616	465	0.11	0.43609
5_27	27000696 - 27998417	402	0.11	0.358396
3_94	94002004 - 94998337	329	0.11	0.330827
2_100	100001014 - 100997520	287	0.11	0.290727
4_4	4003790 - 4994926	358	0.11	0.338346
3_63	63015613 - 63997299	314	0.11	0.273183
2_102	102003739 - 102994576	343	0.11	0.350877
18_7	7001181 - 7999684	425	0.1	0.380952
7_10	10002707 - 10995068	453	0.1	0.418546
3_29	29025817 - 29999617	318	0.1	0.353383
1_112	112003431 - 112996260	403	0.1	0.378446
4_85	85008137 - 85998919	405	0.1	0.37594
2_13	13003360 - 13998909	310	0.1	0.300752
2_126	126002785 - 126997805	332	0.1	0.295739
7_2	2000697 - 2998804	371	0.1	0.343358
13_11	11007183 - 11999395	482	0.1	0.383459
1_165	165000717 - 165999445	400	0.1	0.35589
3_58	58004742 - 58998514	375	0.1	0.338346
4_47	47000597 - 47996843	347	0.1	0.370927
4_63	63002352 - 63999612	354	0.1	0.373434
3_46	46000857 - 46997571	377	0.1	0.406015
1_15	15000413 - 15999960	345	0.1	0.358396
4_66	66005172 - 66998777	406	0.1	0.390977
10_9	9001929 - 9999999	518	0.1	0.453634
4_61	61001499 - 61994567	393	0.1	0.390977
3_17	17000437 - 17997664	371	0.1	0.358396
4_20	20004361 - 20999751	262	0.1	0.285714
9_2	2004955 - 2998908	524	0.1	0.488722
1_115	115001140 - 115999819	373	0.1	0.348371
7_18	18012175 - 18998345	319	0.1	0.328321
11_10	10000131 - 10994410	436	0.1	0.385965
1_120	120003806 - 120994248	407	0.1	0.388471
1_177	177000356 - 177998600	399	0.1	0.385965
1_144	144000086 - 144999110	426	0.1	0.390977
2_63	63004924 - 63995650	285	0.1	0.293233
2_66	66007682 - 66996183	317	0.1	0.303258
1_102	102004903 - 102999615	401	0.1	0.390977
1_38	38002174 - 38998289	417	0.1	0.385965
7_28	28002821 - 28998425	472	0.1	0.380952
13_13	13000987 - 13998680	431	0.1	0.406015
20_12	12000087 - 12998691	562	0.1	0.506266
2_116	116001330 - 116998389	274	0.1	0.293233
3_28	28001025 - 28989713	342	0.1	0.380952
18_9	9007122 - 9998762	498	0.1	0.418546
1_65	65000069 - 65997098	415	0.1	0.380952
8_19	19004104 - 19988077	406	0.1	0.385965
8_24	24000565 - 24998083	476	0.1	0.41604
3_88	88001088 - 88995205	336	0.1	0.303258
3_23	23000202 - 23998205	287	0.1	0.295739
1_195	195003475 - 195995407	426	0.1	0.388471
6_9	9000091 - 9999004	483	0.1	0.426065
8_12	12001823 - 12998346	329	0.1	0.360902
1_52	52000127 - 52998004	387	0.1	0.310777
14_13	13001684 - 13996367	559	0.1	0.478697
2_2	2001795 - 2999225	340	0.1	0.330827
20_7	7000004 - 7998579	499	0.1	0.473684
5_26	26000520 - 26995578	359	0.1	0.330827
3_19	19002818 - 19995136	358	0.1	0.330827
4_90	90002208 - 90995527	365	0.1	0.330827
2_90	90003701 - 90999856	362	0.1	0.333333
1_159	159003135 - 159994669	254	0.1	0.285714
19_9	9001097 - 9972338	316	0.1	0.318296
1_57	57000875 - 57997976	405	0.1	0.41604
6_14	14006828 - 14999572	448	0.1	0.428571
9_12	12001048 - 12997791	493	0.1	0.390977
3_15	15001798 - 15999193	398	0.1	0.370927
6_19	19001309 - 19951255	439	0.1	0.401002
3_105	105014226 - 105990941	362	0.1	0.390977
3_21	21006614 - 21996787	376	0.1	0.35589
17_5	5000149 - 5999595	541	0.1	0.501253
1_59	59000685 - 59999797	368	0.1	0.370927
4_45	45003114 - 45998700	363	0.1	0.378446
2_38	38006720 - 38997725	329	0.1	0.345865
25_2	2001192 - 2887176	507	0.1	0.453634
8_25	25000224 - 25997677	435	0.1	0.393484
4_71	71003851 - 71999395	330	0.1	0.320802
2_70	70002582 - 70995838	262	0.1	0.26817
2_81	81000547 - 81937220	246	0.1	0.255639
5_33	33000920 - 33997548	309	0.1	0.295739
1_130	130001965 - 130998727	398	0.1	0.358396
5_30	30001461 - 30994841	367	0.1	0.348371
4_89	89007137 - 89997729	353	0.1	0.37594
3_91	91001655 - 91999970	368	0.1	0.348371
1_172	172002886 - 172999969	384	0.1	0.378446
2_108	108000662 - 108991091	319	0.1	0.353383
1_179	179001074 - 179999169	411	0.1	0.390977
2_99	99005572 - 99999029	370	0.1	0.323308
9_1	1000417 - 1999765	564	0.1	0.478697
3_97	97000550 - 97996833	385	0.1	0.370927
4_27	27000372 - 27994859	346	0.1	0.323308
4_2	2000372 - 2997067	329	0.1	0.298246
8_3	3003767 - 3998456	416	0.1	0.385965
6_15	15000230 - 15982864	339	0.1	0.330827
5_57	57002474 - 57999018	396	0.1	0.350877
1_69	69000881 - 69998681	371	0.1	0.360902
1_24	24001443 - 24994263	283	0.1	0.313283
8_16	16004081 - 16999309	464	0.1	0.423559
1_188	188000118 - 188998231	390	0.1	0.350877
1_192	192000815 - 192997114	362	0.1	0.295739
1_96	96002954 - 96999948	329	0.1	0.338346
13_8	8000885 - 8998322	444	0.1	0.401002
1_68	68001891 - 68994689	367	0.1	0.358396
3_108	108000266 - 108999411	390	0.1	0.393484
4_15	15000769 - 15999159	360	0.1	0.330827
2_131	131005729 - 131999754	318	0.1	0.318296
6_16	16010813 - 16995254	393	0.1	0.360902
8_15	15001133 - 15993205	393	0.1	0.418546
1_128	128002385 - 128997272	366	0.1	0.358396
2_28	28002321 - 28997275	302	0.1	0.298246
5_23	23001333 - 23999258	382	0.1	0.328321
15_0	24593 - 999898	441	0.1	0.413534
11_1	1005255 - 1998079	374	0.1	0.350877
5_53	53001414 - 53997021	416	0.1	0.413534
7_14	14001818 - 14996520	432	0.09	0.421053
12_12	12001263 - 12996489	472	0.09	0.388471
2_94	94002120 - 94997147	290	0.09	0.318296
4_77	77003477 - 77998814	350	0.09	0.353383
3_96	96002115 - 96996738	408	0.09	0.388471
1_40	40001170 - 40997376	336	0.09	0.340852
3_50	50003330 - 50995571	420	0.09	0.373434
3_59	59001007 - 59998508	380	0.09	0.390977
1_22	22001940 - 22996000	412	0.09	0.401002
3_79	79003213 - 79999932	348	0.09	0.35589
1_33	33001775 - 33998234	417	0.09	0.370927
6_7	7004604 - 7998987	336	0.09	0.300752
17_10	10000343 - 10940517	416	0.09	0.446115
4_40	40001790 - 40998594	383	0.09	0.380952
2_49	49000825 - 49995902	314	0.09	0.343358
2_4	4003961 - 4998859	328	0.09	0.325815
2_139	139007141 - 139999004	364	0.09	0.390977
8_28	28001005 - 28999995	487	0.09	0.451128
7_35	35001761 - 35996723	386	0.09	0.383459
4_58	58004781 - 58996848	389	0.09	0.365915
5_45	45004270 - 45999760	398	0.09	0.358396
4_31	31000353 - 31999341	297	0.09	0.298246
2_101	101001617 - 101998789	351	0.09	0.348371
1_36	36002323 - 36996568	334	0.09	0.343358
4_34	34001177 - 34999560	395	0.09	0.343358
1_193	193000093 - 193998457	413	0.09	0.360902
4_29	29000748 - 29997606	349	0.09	0.330827
1_146	146007409 - 146999886	470	0.09	0.39599
1_89	89000395 - 89998645	368	0.09	0.315789
5_39	39000466 - 39998360	360	0.09	0.33584
2_14	14000482 - 14999658	285	0.09	0.300752
2_46	46005192 - 46996287	363	0.09	0.328321
4_81	81001865 - 81998533	361	0.09	0.345865
8_8	8001874 - 8998934	352	0.09	0.338346
4_76	76001189 - 76999095	308	0.09	0.303258
20_10	10009222 - 10998439	403	0.09	0.390977
1_103	103001077 - 103999481	373	0.09	0.39599
4_22	22003900 - 22989145	330	0.09	0.305764
3_37	37001157 - 37999054	316	0.09	0.338346
2_21	21000558 - 21901484	319	0.09	0.313283
6_22	22000121 - 22996061	395	0.09	0.378446
4_87	87021603 - 87993363	326	0.09	0.295739
8_7	7004059 - 7999901	496	0.09	0.43609
2_134	134014144 - 134998549	248	0.09	0.263158
3_87	87002060 - 87998702	408	0.09	0.370927
2_148	148001681 - 148995564	324	0.09	0.308271
1_44	44001039 - 44997785	381	0.09	0.363409
8_14	14000656 - 14999112	396	0.09	0.340852
1_58	58000628 - 58998134	355	0.09	0.343358
2_112	112005094 - 112995482	317	0.09	0.313283
4_13	13003575 - 13959155	295	0.09	0.290727
12_14	14000037 - 14999568	524	0.09	0.433584
2_11	11003135 - 11998606	259	0.09	0.255639
3_18	18000047 - 18998324	381	0.09	0.303258
5_50	50007692 - 50995869	419	0.09	0.385965
2_71	71002370 - 71999148	244	0.09	0.230576
1_185	185000255 - 185998748	389	0.09	0.340852
2_141	141004918 - 141992858	307	0.09	0.308271
5_56	56001042 - 56997472	373	0.09	0.330827
1_131	131002927 - 131997291	402	0.09	0.363409
2_146	146002741 - 146998902	328	0.09	0.308271
1_169	169001420 - 169999438	346	0.09	0.345865
4_23	23000910 - 23999910	338	0.09	0.333333
4_54	54004324 - 54999299	319	0.09	0.305764
5_13	13000954 - 13999219	338	0.09	0.33584
3_40	40001049 - 40999517	384	0.09	0.37594
2_61	61003805 - 61992322	290	0.09	0.250627
2_110	110000921 - 110993886	311	0.09	0.313283
8_6	6001191 - 6999562	452	0.09	0.370927
2_142	142006321 - 142999715	292	0.09	0.310777
2_132	132002106 - 132993039	301	0.09	0.298246
8_5	5000864 - 5996532	375	0.09	0.325815
20_1	1006067 - 1996832	412	0.09	0.411028
2_89	89003787 - 89999952	332	0.09	0.285714
3_53	53000640 - 53994642	308	0.09	0.280702
3_78	78012352 - 78999327	343	0.09	0.365915
4_18	18000247 - 18832896	234	0.09	0.318296
2_109	109004728 - 109998854	291	0.09	0.315789
1_147	147006549 - 147995898	326	0.09	0.318296
3_4	4001862 - 4998769	357	0.09	0.383459
1_26	26002113 - 26999593	352	0.09	0.348371
1_51	51000434 - 51997357	352	0.09	0.363409
7_3	3000684 - 3996728	415	0.09	0.390977
7_15	15001757 - 15999688	406	0.09	0.350877
2_97	97000549 - 97998490	359	0.09	0.315789
1_31	31003556 - 31999153	373	0.09	0.365915
2_16	16000151 - 16998562	336	0.09	0.330827
2_124	124000776 - 124988511	276	0.09	0.300752
3_80	80000782 - 80997934	368	0.09	0.333333
3_13	13003454 - 13999985	348	0.09	0.320802
3_64	64001501 - 64997995	290	0.09	0.308271
4_56	56000059 - 56994397	319	0.09	0.315789
1_136	136000792 - 136995746	400	0.09	0.411028
3_54	54005855 - 54998896	377	0.09	0.330827
2_34	34001756 - 34996555	365	0.09	0.350877
3_56	56000993 - 56993621	393	0.09	0.373434
4_79	79003361 - 79997634	321	0.09	0.288221
2_65	65002987 - 65999518	302	0.09	0.285714
3_95	95002461 - 95999172	404	0.09	0.360902
5_11	11002607 - 11992136	350	0.09	0.353383
1_140	140120364 - 140998169	261	0.09	0.308271
11_11	11001215 - 11999242	508	0.09	0.421053
5_25	25000385 - 25999154	384	0.09	0.328321
2_123	123000283 - 123994420	327	0.09	0.305764
3_10	10001439 - 10998548	332	0.09	0.330827
4_5	5000397 - 5997346	294	0.09	0.313283
7_24	24000573 - 24999666	425	0.08	0.385965
3_55	55005401 - 55995615	354	0.08	0.35589
12_0	81184 - 998917	381	0.08	0.411028
6_6	6001033 - 6991395	332	0.08	0.350877
4_57	57012689 - 57999232	310	0.08	0.315789
4_10	10005906 - 10997575	334	0.08	0.315789
7_0	35414 - 997983	356	0.08	0.343358
1_153	153001383 - 153996178	407	0.08	0.393484
6_12	12001632 - 12998278	397	0.08	0.388471
1_98	98002972 - 98999843	331	0.08	0.315789
3_30	30000897 - 30993376	365	0.08	0.345865
2_58	58002253 - 58998616	317	0.08	0.300752
1_63	63001124 - 63995624	376	0.08	0.378446
22_2	2002531 - 2999963	366	0.08	0.370927
1_113	113006714 - 113979478	319	0.08	0.333333
2_29	29004781 - 29996746	353	0.08	0.325815
3_60	60011440 - 60999555	340	0.08	0.350877
5_22	22000062 - 22995297	329	0.08	0.315789
3_16	16001747 - 16998514	349	0.08	0.358396
1_132	132003945 - 132998333	394	0.08	0.406015
4_72	72005129 - 72990211	281	0.08	0.243108
2_48	48002673 - 48999819	307	0.08	0.35589
1_81	81008377 - 81994832	355	0.08	0.315789
4_9	9001502 - 9999279	314	0.08	0.328321
1_123	123017476 - 123999385	338	0.08	0.33584
3_38	38003347 - 38995535	344	0.08	0.300752
4_78	78000541 - 78997657	297	0.08	0.350877
4_35	35004761 - 35999840	377	0.08	0.343358
1_93	93005509 - 93991264	284	0.08	0.33584
1_48	48001833 - 48999249	404	0.08	0.33584
2_104	104002020 - 104998000	302	0.08	0.338346
2_136	136229298 - 136991512	248	0.08	0.250627
3_107	107000792 - 107998878	438	0.08	0.390977
1_37	37005757 - 37996887	377	0.08	0.390977
1_5	5000780 - 5998429	404	0.08	0.37594
5_18	18005281 - 18986761	372	0.08	0.345865
2_96	96002502 - 96996909	318	0.08	0.348371
1_70	70004794 - 70995519	387	0.08	0.401002
1_18	18004499 - 18988390	328	0.08	0.303258
7_4	4000581 - 4998023	408	0.08	0.348371
1_101	101022830 - 101993781	350	0.08	0.39599
2_51	51000883 - 51998771	291	0.08	0.273183
13_17	17000131 - 17998760	396	0.08	0.33584
2_15	15003866 - 15995197	281	0.08	0.310777
20_13	13000029 - 13995584	361	0.08	0.363409
3_39	39000117 - 39997355	382	0.08	0.343358
2_19	19000039 - 19999423	339	0.08	0.330827
2_60	60003525 - 60996514	294	0.08	0.278196
3_86	86000672 - 86998715	336	0.08	0.273183
1_79	79001243 - 79999317	397	0.08	0.350877
1_17	17000892 - 17999746	341	0.08	0.338346
2_67	67004838 - 67998225	315	0.08	0.353383
1_145	145000054 - 145998774	406	0.08	0.383459
2_103	103000257 - 103998205	301	0.08	0.300752
4_52	52000121 - 52999436	357	0.08	0.33584
3_47	47001081 - 47998316	425	0.08	0.403509
1_168	168005668 - 168997872	318	0.08	0.315789
7_12	12000277 - 12998804	436	0.08	0.37594
4_88	88006320 - 88998944	318	0.08	0.328321
7_17	17000545 - 17999298	366	0.08	0.365915
1_23	23001712 - 23998010	383	0.08	0.323308
1_54	54001671 - 54998619	257	0.08	0.280702
3_106	106005694 - 106997009	380	0.08	0.345865
2_50	50001247 - 50998670	237	0.08	0.230576
4_12	12002721 - 12999550	366	0.08	0.358396
3_85	85018373 - 85995742	191	0.08	0.233083
12_3	3000599 - 3998803	489	0.08	0.418546
3_75	75003293 - 75999748	402	0.08	0.401002
2_5	5000041 - 5998850	290	0.08	0.265664
4_74	74001668 - 74999379	281	0.08	0.275689
2_3	3005807 - 3994287	292	0.08	0.258145
3_77	77003653 - 77983389	372	0.08	0.318296
13_14	14001745 - 14996106	424	0.08	0.403509
2_6	6003435 - 6996124	325	0.08	0.353383
1_104	104001018 - 104917298	401	0.08	0.363409
2_115	115004723 - 115999263	297	0.08	0.298246
4_7	7004078 - 7995092	321	0.08	0.270677
5_0	29775 - 999985	298	0.08	0.328321
2_56	56009150 - 56999730	306	0.08	0.300752
1_190	190000382 - 190991860	384	0.08	0.350877
2_36	36000394 - 36993589	337	0.08	0.345865
3_100	100001846 - 100998847	361	0.08	0.318296
3_83	83001169 - 83999534	325	0.08	0.330827
3_66	66003911 - 66998344	381	0.08	0.313283
1_118	118001586 - 118991475	411	0.08	0.388471
3_25	25000983 - 25997361	364	0.08	0.348371
3_52	52002322 - 52995441	349	0.08	0.300752
2_74	74002335 - 74996653	274	0.08	0.300752
1_25	25059942 - 25998907	290	0.08	0.258145
4_39	39000705 - 39999666	327	0.08	0.318296
1_28	28003314 - 28997304	340	0.08	0.345865
1_20	20003201 - 20999694	366	0.08	0.368421
1_157	157001857 - 157998434	308	0.08	0.290727
5_5	5002083 - 5807130	262	0.08	0.280702
4_51	51000243 - 51999782	256	0.08	0.280702
1_41	41004327 - 41995642	256	0.08	0.26817
2_45	45009480 - 45999159	319	0.08	0.315789
2_7	7000241 - 7998001	334	0.08	0.363409
4_62	62008497 - 62997901	357	0.08	0.338346
2_106	106002057 - 106999646	309	0.08	0.330827
3_98	98001604 - 98998990	335	0.08	0.305764
2_31	31002183 - 31998250	301	0.08	0.320802
1_133	133002233 - 133996605	433	0.08	0.393484
6_32	32001747 - 32999910	457	0.07	0.41604
1_126	126001632 - 126992757	296	0.07	0.338346
1_129	129001445 - 129999031	385	0.07	0.363409
1_67	67000674 - 67991459	332	0.07	0.353383
1_46	46003333 - 46999340	337	0.07	0.303258
20_0	47223 - 998687	307	0.07	0.283208
3_102	102001974 - 102999526	391	0.07	0.35589
1_182	182004296 - 182870323	359	0.07	0.318296
25_0	5825 - 999786	283	0.07	0.295739
1_6	6001226 - 6999769	306	0.07	0.323308
3_71	71001121 - 71998408	305	0.07	0.310777
2_43	43000798 - 43998384	318	0.07	0.300752
1_55	55003844 - 55996266	223	0.07	0.265664
2_130	130000481 - 130998287	276	0.07	0.323308
6_0	517174 - 999781	210	0.07	0.200501
4_50	50000237 - 50997579	325	0.07	0.273183
4_28	28001305 - 28996074	306	0.07	0.330827
1_184	184000347 - 184994789	337	0.07	0.313283
4_55	55060435 - 55998049	283	0.07	0.353383
1_100	100003420 - 100988805	345	0.07	0.343358
3_9	9000982 - 9999622	376	0.07	0.350877
2_91	91002179 - 91999701	307	0.07	0.283208
1_0	12116 - 997412	309	0.07	0.343358
1_186	186004375 - 186995095	353	0.07	0.350877
13_1	1002151 - 1999797	256	0.07	0.280702
3_22	22001404 - 22998440	322	0.07	0.330827
1_139	139001905 - 139951166	336	0.07	0.333333
1_14	14001980 - 14997821	328	0.07	0.340852
1_86	86005235 - 86998417	344	0.07	0.320802
2_88	88000219 - 88998286	273	0.07	0.283208
3_44	44001824 - 44999285	397	0.07	0.39599
1_150	150001985 - 150991782	355	0.07	0.35589
3_27	27014930 - 27997762	340	0.07	0.318296
1_50	50001205 - 50997980	360	0.07	0.35589
2_129	129000006 - 129996848	327	0.07	0.378446
1_12	12000455 - 12999010	384	0.07	0.363409
2_59	59001048 - 59997211	291	0.07	0.263158
5_4	4001030 - 4998792	331	0.07	0.313283
10_0	509881 - 999195	172	0.07	0.175439
15_12	12000000 - 12719992	283	0.07	0.263158
3_41	41003022 - 41996680	373	0.07	0.380952
3_3	3006344 - 3999518	342	0.07	0.328321
1_85	85000672 - 85998899	341	0.07	0.330827
2_117	117000983 - 117995914	332	0.07	0.345865
1_10	10002413 - 10996591	348	0.07	0.300752
24_6	6000210 - 6269740	204	0.07	0.213033
13_0	513195 - 999325	122	0.07	0.112782
5_46	46000853 - 46999912	385	0.07	0.363409
1_21	21007210 - 21998931	384	0.07	0.393484
2_85	85007540 - 85995608	286	0.07	0.270677
3_89	89000059 - 89994428	262	0.07	0.273183
5_8	8000498 - 8988758	398	0.07	0.37594
2_133	133002882 - 133998978	251	0.07	0.26817
2_64	64002255 - 64995504	307	0.07	0.285714
3_6	6000022 - 6997376	375	0.07	0.305764
2_86	86000058 - 86999114	264	0.07	0.300752
4_73	73002356 - 73993683	284	0.07	0.285714
2_113	113001416 - 113997457	276	0.07	0.285714
2_92	92000457 - 92998761	321	0.07	0.275689
2_10	10001868 - 10998597	303	0.07	0.255639
1_194	194000420 - 194998901	342	0.07	0.305764
1_154	154000670 - 154998176	371	0.07	0.358396
2_128	128000191 - 128995428	270	0.07	0.288221
3_76	76001617 - 76997592	393	0.07	0.340852
5_1	1003775 - 1997460	381	0.07	0.383459
3_42	42003790 - 42998346	379	0.07	0.365915
1_151	151003778 - 151999805	304	0.07	0.328321
2_42	42007964 - 42998628	328	0.07	0.320802
5_34	34003454 - 34981535	326	0.07	0.285714
1_164	164002665 - 164999798	312	0.07	0.318296
1_29	29001510 - 29999595	353	0.07	0.333333
1_125	125000073 - 125995962	352	0.07	0.345865
1_99	99003283 - 99999595	369	0.07	0.320802
3_57	57002054 - 57998852	323	0.07	0.328321
2_121	121136774 - 121997686	292	0.07	0.313283
3_14	14005101 - 14999520	357	0.07	0.345865
4_1	1000448 - 1994713	287	0.07	0.318296
4_8	8003167 - 8999885	373	0.07	0.345865
2_22	22138978 - 22996354	291	0.07	0.323308
4_53	53002452 - 53999285	324	0.07	0.343358
3_20	20000278 - 20996400	335	0.07	0.298246
1_27	27000790 - 27995808	349	0.07	0.310777
3_68	68003106 - 68998202	354	0.07	0.350877
1_187	187000380 - 187999263	376	0.07	0.315789
3_84	84002422 - 84998326	231	0.07	0.255639
1_116	116024185 - 116998165	309	0.07	0.328321
1_8	8002345 - 8999996	286	0.07	0.288221
2_147	147002303 - 147999277	249	0.07	0.260652
7_36	36000235 - 36898384	257	0.07	0.240602
1_149	149006960 - 149996423	321	0.07	0.278196
2_105	105004198 - 105994945	244	0.07	0.243108
8_9	9001532 - 9997375	369	0.07	0.363409
7_5	5002537 - 5999977	373	0.06	0.348371
2_137	137014038 - 137998431	329	0.06	0.300752
4_83	83002589 - 83997289	321	0.06	0.313283
3_82	82000697 - 82994029	346	0.06	0.308271
1_83	83003713 - 83996167	382	0.06	0.315789
2_111	111000887 - 111988343	314	0.06	0.320802
1_19	19003354 - 19999353	323	0.06	0.330827
1_4	4003871 - 4998207	316	0.06	0.318296
4_86	86004165 - 86969315	268	0.06	0.275689
4_14	14018706 - 14994223	329	0.06	0.325815
1_137	137000784 - 137999605	350	0.06	0.35589
5_17	17004254 - 17999180	372	0.06	0.353383
2_37	37019018 - 37992884	291	0.06	0.293233
1_42	42015780 - 42999329	308	0.06	0.288221
4_26	26001927 - 26998818	330	0.06	0.300752
1_61	61000224 - 61998748	354	0.06	0.333333
4_41	41001099 - 41997527	349	0.06	0.345865
6_35	35000365 - 35428840	131	0.06	0.135338
2_95	95000038 - 95993890	256	0.06	0.255639
5_12	12001614 - 12993860	325	0.06	0.303258
4_30	30000957 - 30999840	294	0.06	0.288221
1_43	43003391 - 43997742	350	0.06	0.338346
5_19	19001912 - 19998127	415	0.06	0.37594
3_5	5001208 - 5999092	323	0.06	0.313283
4_6	6001408 - 6999805	327	0.06	0.313283
2_68	68002388 - 68997358	317	0.06	0.303258
2_118	118000748 - 118995510	298	0.06	0.320802
2_32	32001786 - 32998224	223	0.06	0.22807
2_62	62001908 - 62998786	307	0.06	0.300752
1_32	32004848 - 32998795	281	0.06	0.270677
3_43	43000579 - 43998113	372	0.06	0.35589
2_9	9007009 - 9990590	306	0.06	0.310777
1_97	97001132 - 97998156	283	0.06	0.260652
3_99	99013878 - 99997219	291	0.06	0.303258
1_160	160006925 - 160958391	184	0.06	0.195489
1_88	88000796 - 88998272	304	0.06	0.315789
4_82	82000896 - 82995064	352	0.06	0.363409
3_32	32001408 - 32997998	316	0.06	0.283208
1_152	152000904 - 152996463	341	0.06	0.293233
1_94	94002604 - 94997391	294	0.06	0.280702
1_117	117006518 - 117999422	321	0.06	0.340852
2_87	87003814 - 87998891	258	0.06	0.258145
27_5	5000332 - 5620319	300	0.06	0.26817
3_1	1000324 - 1999234	279	0.06	0.320802
2_44	44000126 - 44997161	336	0.06	0.315789
17_0	662070 - 999997	166	0.06	0.185464
2_75	75000894 - 75999500	259	0.06	0.225564
2_23	23003810 - 23996304	341	0.06	0.330827
3_11	11001927 - 11696784	254	0.06	0.250627
2_33	33002170 - 33998866	321	0.06	0.303258
2_145	145001359 - 145998779	356	0.06	0.323308
16_0	24857 - 606273	237	0.06	0.245614
7_19	19003818 - 19997606	270	0.06	0.290727
3_61	61002343 - 61995869	277	0.06	0.270677
11_3	3323234 - 3995137	257	0.06	0.238095
2_125	125000130 - 125996039	295	0.06	0.263158
5_31	31000460 - 31998709	245	0.05	0.250627
2_24	24000111 - 24998126	287	0.05	0.278196
1_35	35002005 - 35998816	358	0.05	0.315789
8_29	29000182 - 29930152	297	0.05	0.258145
3_12	12226630 - 12995489	272	0.05	0.278196
1_13	13003777 - 13998667	323	0.05	0.288221
1_9	9002852 - 9999448	320	0.05	0.350877
23_5	5004587 - 5773936	291	0.05	0.290727
2_41	41001878 - 41999433	310	0.05	0.255639
2_79	79004511 - 79999675	256	0.05	0.295739
11_2	2000809 - 2742622	280	0.05	0.258145
26_5	5000429 - 5242351	98	0.05	0.112782
5_47	47003017 - 47999085	272	0.05	0.26817
2_122	122000094 - 122999883	283	0.05	0.283208
2_8	8000839 - 8995192	323	0.05	0.280702
7_7	7006436 - 7999380	124	0.05	0.157895
2_73	73003968 - 73995869	233	0.05	0.293233
3_24	24003566 - 24996970	352	0.05	0.350877
4_75	75004492 - 75992482	257	0.05	0.285714
1_87	87001768 - 87996864	292	0.05	0.310777
3_72	72001647 - 72995643	330	0.05	0.318296
1_161	161046690 - 161998317	227	0.05	0.253133
2_0	22397 - 995408	229	0.05	0.20802
2_1	1000653 - 1991005	320	0.05	0.300752
2_120	120000142 - 120994670	269	0.05	0.298246
3_34	34001105 - 34996929	300	0.05	0.270677
2_39	39001197 - 39999827	338	0.05	0.333333
1_53	53002697 - 53997943	282	0.05	0.253133
2_143	143000537 - 143999571	178	0.05	0.210526
5_2	2002587 - 2995845	198	0.05	0.225564
3_70	70002059 - 70994076	238	0.05	0.238095
2_25	25002058 - 25816179	183	0.05	0.190476
1_173	173005650 - 173997072	328	0.05	0.278196
3_45	45000626 - 45998872	421	0.05	0.383459
3_90	90006584 - 90992375	295	0.05	0.270677
2_107	107004950 - 107995223	332	0.04	0.300752
2_53	53000041 - 53984167	158	0.04	0.203008
2_114	114004113 - 114995221	252	0.04	0.250627
1_72	72001446 - 72998028	309	0.04	0.295739
2_12	12037075 - 12999936	259	0.04	0.245614
27_0	3785 - 984643	184	0.04	0.200501
3_69	69003876 - 69995741	244	0.04	0.258145
3_2	2000032 - 2998867	242	0.04	0.24812
2_55	55071820 - 55998457	254	0.04	0.278196
8_0	13672 - 999849	288	0.04	0.300752
2_82	82013163 - 82999092	72	0.04	0.087719
2_35	35001389 - 35998533	290	0.04	0.235589
2_144	144017229 - 144995446	240	0.04	0.253133
5_32	32001226 - 32997980	201	0.04	0.220551
22_0	11040 - 998656	176	0.04	0.182957
3_74	74001640 - 74999708	260	0.04	0.197995
2_127	127001901 - 127991942	281	0.04	0.240602
1_76	76002358 - 76997010	253	0.03	0.238095
1_148	148000390 - 148999760	166	0.03	0.170426
5_59	59001285 - 59780211	281	0.03	0.26817
1_142	142147613 - 142997646	179	0.03	0.197995
1_73	73001573 - 73982371	241	0.03	0.255639
5_3	3004086 - 3995567	178	0.03	0.192982
1_141	141000474 - 141909021	170	0.03	0.20802
2_149	149000875 - 149517792	98	0.03	0.137845
9_0	557886 - 998813	191	0.03	0.16792
4_91	91001569 - 91262005	100	0.03	0.102757
13_18	18000609 - 18379348	146	0.02	0.162907
1_196	196000017 - 196199721	94	0.02	0.110276
3_111	111002147 - 111295538	71	0.02	0.085213
10_20	20000294 - 20384368	108	0.02	0.132832
1_75	75152941 - 75998477	157	0.02	0.175439
1_127	127000401 - 127996851	127	0.02	0.142857
1_74	74001976 - 74609611	109	0.01	0.145363
2_52	52002456 - 52995225	97	0.01	0.085213
9_24	24000358 - 24066176	37	0.01	0.042607
11_20	20000034 - 20200990	68	0.01	0.075188
20_14	14027577 - 14093452	7	0.01	0.017544
2_119	119000462 - 119998775	111	0.01	0.117794
8_10	10002013 - 10079546	23	0	0.025063
18_11	11017280 - 11017280	1	0	0.002506
14_15	15000636 - 15541887	7	0	0.007519

## Sheet: LUNGP
GGA_Mb	Window (first – last position)	Number of SNP/ window	Proportion of genetic variance explained by the SNP window	PPA
1_163	163002258 - 163997718	293	0.57	0.421053
1_162	162002042 - 162999938	390	0.49	0.370927
14_0	50084 - 999797	413	0.4	0.448622
23_4	4000469 - 4998691	763	0.36	0.629073
14_1	1002891 - 1999306	653	0.32	0.516291
27_2	2000333 - 2998886	1058	0.3	0.719298
24_5	5000804 - 5999010	763	0.3	0.634085
23_3	3000994 - 3999610	782	0.29	0.639098
15_9	9002743 - 9999015	639	0.29	0.546366
21_1	1001186 - 1999733	877	0.27	0.646617
22_4	4002399 - 4676714	964	0.27	0.66416
1_165	165000717 - 165999445	400	0.26	0.441103
4_24	24002357 - 24996950	320	0.26	0.350877
2_138	138001606 - 138999926	365	0.26	0.35589
6_5	5000233 - 5997582	410	0.26	0.403509
14_9	9000607 - 9998826	703	0.26	0.586466
6_21	21000789 - 21999640	460	0.25	0.43609
11_6	6000357 - 6999911	530	0.25	0.47619
19_3	3003165 - 3999383	718	0.25	0.596491
5_9	9000305 - 9998051	417	0.24	0.413534
10_1	1000852 - 1996855	626	0.24	0.528822
14_5	5000251 - 5998676	649	0.24	0.553885
6_2	2000347 - 2999246	461	0.23	0.423559
26_3	3000141 - 3999454	990	0.23	0.77193
1_161	161046690 - 161998317	227	0.23	0.293233
11_9	9000127 - 9997375	540	0.23	0.513784
24_2	2000563 - 2999102	810	0.23	0.631579
21_6	6001123 - 6815670	566	0.23	0.501253
14_8	8000346 - 8998930	616	0.23	0.571429
28_0	23942 - 999295	829	0.23	0.64411
28_4	4004758 - 4964406	629	0.23	0.591479
17_3	3000636 - 3999541	683	0.23	0.538847
24_4	4001256 - 4993752	824	0.22	0.634085
21_2	2000258 - 2999039	896	0.22	0.686717
15_8	8001139 - 8999979	617	0.22	0.498747
17_1	1000299 - 1993540	591	0.22	0.54386
4_21	21001741 - 21999067	334	0.22	0.35589
24_0	7891 - 999191	703	0.21	0.573935
1_166	166000511 - 166999195	418	0.21	0.423559
24_3	3000158 - 3999180	864	0.21	0.646617
10_18	18002849 - 18999247	734	0.21	0.581454
10_3	3001439 - 3999639	736	0.21	0.576441
14_2	2000438 - 2999263	629	0.21	0.538847
23_0	8243 - 999433	781	0.21	0.639098
10_4	4000118 - 4998068	734	0.21	0.58396
8_17	17001478 - 17999858	450	0.2	0.428571
11_8	8001658 - 8996064	578	0.2	0.47619
10_6	6000563 - 6999012	674	0.2	0.538847
10_19	19001184 - 19998197	688	0.2	0.54386
8_29	29000182 - 29930152	297	0.2	0.308271
14_10	10000304 - 10999961	652	0.2	0.558897
6_18	18005021 - 18998825	428	0.2	0.428571
2_90	90003701 - 90999856	362	0.2	0.325815
18_5	5003077 - 5998715	790	0.2	0.619048
26_2	2000388 - 2999606	822	0.2	0.609023
6_28	28003701 - 28999724	490	0.19	0.461153
4_15	15000769 - 15999159	360	0.19	0.370927
1_167	167001200 - 167998892	358	0.19	0.360902
10_13	13000454 - 13999140	692	0.19	0.581454
23_1	1001570 - 1999878	822	0.19	0.616541
9_9	9000575 - 9998398	617	0.19	0.528822
27_3	3000222 - 3996811	820	0.19	0.586466
8_23	23003003 - 23999911	497	0.19	0.491228
8_7	7004059 - 7999901	496	0.19	0.466165
20_6	6003648 - 6997363	587	0.19	0.491228
18_1	1000133 - 1868661	601	0.19	0.503759
12_18	18002476 - 18999471	551	0.19	0.528822
13_11	11007183 - 11999395	482	0.19	0.448622
8_21	21004762 - 21999013	480	0.19	0.41604
21_4	4001279 - 4998314	873	0.19	0.66416
12_7	7000142 - 7997857	618	0.19	0.52381
14_7	7000562 - 7997901	615	0.18	0.566416
21_5	5001208 - 5999307	991	0.18	0.676692
2_139	139007141 - 139999004	364	0.18	0.385965
6_4	4003421 - 4995203	462	0.18	0.446115
19_0	8216 - 997881	527	0.18	0.466165
24_1	1000070 - 1999963	814	0.18	0.62406
6_6	6001033 - 6991395	332	0.18	0.358396
11_13	13001093 - 13999472	467	0.18	0.418546
4_34	34001177 - 34999560	395	0.18	0.35589
5_44	44001572 - 44999656	405	0.18	0.385965
28_3	3000142 - 3988940	621	0.18	0.556391
14_6	6001464 - 6998468	583	0.18	0.513784
19_2	2000430 - 2996897	571	0.18	0.498747
11_17	17000223 - 17997723	497	0.18	0.441103
5_16	16000805 - 16998250	378	0.18	0.383459
10_5	5000352 - 5998442	661	0.18	0.568922
13_7	7004884 - 7998970	580	0.18	0.488722
7_16	16000378 - 16998577	428	0.18	0.418546
18_6	6000481 - 6999386	791	0.17	0.614035
9_16	16001716 - 16999606	626	0.17	0.508772
15_10	10001717 - 10999147	577	0.17	0.501253
18_8	8000785 - 8991930	725	0.17	0.54386
17_7	7000143 - 7999150	683	0.17	0.548872
10_2	2000167 - 2999942	597	0.17	0.52381
5_43	43001408 - 43998506	421	0.17	0.383459
12_17	17003923 - 17999819	555	0.17	0.473684
6_29	29001552 - 29999994	515	0.17	0.47619
5_39	39000466 - 39998360	360	0.17	0.406015
10_7	7000336 - 7999659	561	0.17	0.513784
12_8	8001126 - 8998440	603	0.17	0.493734
22_3	3000446 - 3999542	539	0.17	0.488722
4_71	71003851 - 71999395	330	0.17	0.370927
14_4	4001151 - 4999941	549	0.17	0.488722
18_3	3002958 - 3999218	761	0.17	0.619048
27_1	1012090 - 1999479	745	0.17	0.58396
9_21	21000594 - 21998754	621	0.17	0.498747
1_103	103001077 - 103999481	373	0.17	0.39599
14_14	14000126 - 14990913	596	0.17	0.52381
20_9	9002657 - 9990270	459	0.17	0.421053
5_27	27000696 - 27998417	402	0.16	0.426065
19_4	4000523 - 4998547	588	0.16	0.483709
7_21	21003096 - 21997736	448	0.16	0.413534
18_4	4001669 - 4999445	643	0.16	0.546366
8_24	24000565 - 24998083	476	0.16	0.41604
1_104	104001018 - 104917298	401	0.16	0.438596
1_2	2000227 - 2999255	369	0.16	0.358396
8_28	28001005 - 28999995	487	0.16	0.45614
26_4	4000215 - 4999719	706	0.16	0.56391
6_20	20013603 - 20996644	469	0.16	0.453634
10_11	11001040 - 11998191	647	0.16	0.541353
9_2	2004955 - 2998908	524	0.16	0.441103
4_37	37004104 - 37995028	373	0.16	0.363409
19_1	1000224 - 1999134	705	0.16	0.528822
15_3	3002321 - 3995337	535	0.16	0.498747
8_26	26000275 - 26998071	479	0.16	0.431078
12_14	14000037 - 14999568	524	0.16	0.458647
2_19	19000039 - 19999423	339	0.16	0.360902
10_8	8002511 - 8999576	683	0.16	0.548872
19_5	5000557 - 5998521	582	0.16	0.461153
13_5	5001506 - 5998604	541	0.16	0.491228
1_83	83003713 - 83996167	382	0.16	0.37594
5_58	58001133 - 58996253	390	0.16	0.373434
5_15	15000770 - 15998814	391	0.16	0.388471
15_5	5000057 - 5999958	662	0.16	0.513784
3_59	59001007 - 59998508	380	0.16	0.368421
19_6	6000751 - 6999373	602	0.16	0.478697
19_7	7003296 - 7998127	595	0.15	0.508772
9_7	7005445 - 7998866	493	0.15	0.471178
20_12	12000087 - 12998691	562	0.15	0.511278
18_2	2033439 - 2999727	578	0.15	0.513784
13_16	16002637 - 16998078	488	0.15	0.43609
8_22	22002669 - 22999947	492	0.15	0.463659
21_3	3001322 - 3998996	772	0.15	0.581454
2_80	80003122 - 80997612	295	0.15	0.315789
10_17	17001414 - 17999778	676	0.15	0.526316
1_106	106001479 - 106999692	433	0.15	0.39599
1_110	110000211 - 110997312	441	0.15	0.41604
20_5	5000651 - 5999452	524	0.15	0.418546
19_8	8000233 - 8999395	577	0.15	0.526316
20_4	4000143 - 4999255	505	0.15	0.481203
20_3	3001105 - 3997580	483	0.15	0.468672
14_11	11000915 - 11999159	616	0.15	0.518797
12_11	11001448 - 11998408	455	0.15	0.443609
4_62	62008497 - 62997901	357	0.15	0.333333
9_1	1000417 - 1999765	564	0.15	0.488722
8_3	3003767 - 3998456	416	0.15	0.388471
3_50	50003330 - 50995571	420	0.15	0.39599
12_13	13004985 - 13998096	489	0.15	0.468672
5_25	25000385 - 25999154	384	0.15	0.380952
14_13	13001684 - 13996367	559	0.15	0.496241
9_12	12001048 - 12997791	493	0.15	0.47619
21_0	13225 - 996087	573	0.15	0.528822
10_15	15000035 - 15998420	608	0.15	0.536341
4_69	69000658 - 69993865	367	0.15	0.370927
17_4	4000959 - 4998341	724	0.15	0.591479
17_6	6000570 - 6998184	678	0.15	0.533835
1_56	56000162 - 56998456	411	0.15	0.41604
1_159	159003135 - 159994669	254	0.15	0.303258
10_10	10000956 - 10997525	669	0.15	0.546366
2_72	72008029 - 72997698	316	0.15	0.330827
11_11	11001215 - 11999242	508	0.15	0.478697
14_3	3001973 - 3999889	587	0.15	0.513784
1_107	107000175 - 107998418	465	0.15	0.468672
4_48	48001582 - 48999624	341	0.15	0.368421
13_2	2000330 - 2994904	502	0.15	0.481203
23_2	2003312 - 2997170	690	0.15	0.576441
7_20	20004771 - 20999643	432	0.14	0.43609
28_2	2008625 - 2999362	659	0.14	0.561404
9_19	19000810 - 19999306	544	0.14	0.471178
26_1	1000350 - 1999197	605	0.14	0.526316
1_155	155000884 - 155998399	429	0.14	0.411028
7_29	29003303 - 29998961	476	0.14	0.478697
9_14	14001725 - 14997194	489	0.14	0.443609
28_1	1001634 - 1996248	560	0.14	0.478697
6_24	24001009 - 24999742	455	0.14	0.431078
10_16	16001397 - 16999678	623	0.14	0.511278
12_1	1007173 - 1999418	449	0.14	0.438596
20_11	11000711 - 11996443	609	0.14	0.536341
2_103	103000257 - 103998205	301	0.14	0.288221
1_158	158000773 - 158998005	367	0.14	0.390977
17_8	8000497 - 8999248	704	0.14	0.528822
6_17	17010826 - 17997278	414	0.14	0.39599
1_45	45001631 - 45998217	393	0.14	0.33584
5_51	51000232 - 51999633	451	0.14	0.45614
7_26	26001902 - 26998534	473	0.14	0.45614
12_4	4002400 - 4997551	546	0.14	0.506266
1_70	70004794 - 70995519	387	0.14	0.388471
4_55	55060435 - 55998049	283	0.14	0.330827
4_23	23000910 - 23999910	338	0.14	0.325815
5_45	45004270 - 45999760	398	0.14	0.368421
4_84	84004502 - 84998320	388	0.14	0.388471
11_12	12000479 - 12998947	554	0.14	0.508772
7_27	27000472 - 27998248	478	0.14	0.406015
4_64	64006402 - 64999734	396	0.14	0.390977
1_156	156000416 - 156999493	376	0.14	0.39599
2_16	16000151 - 16998562	336	0.14	0.323308
15_7	7002111 - 7999932	592	0.14	0.488722
10_12	12002551 - 12999755	691	0.14	0.551378
8_1	1002608 - 1999902	366	0.14	0.35589
5_38	38000437 - 38996916	376	0.14	0.370927
20_8	8001318 - 8999959	514	0.14	0.481203
1_180	180001982 - 180998995	477	0.14	0.43609
9_22	22001116 - 22998001	579	0.14	0.478697
2_135	135000313 - 135950768	313	0.14	0.310777
5_10	10003219 - 10999184	400	0.14	0.360902
5_42	42004473 - 42998677	370	0.14	0.37594
2_15	15003866 - 15995197	281	0.14	0.278196
3_95	95002461 - 95999172	404	0.14	0.370927
12_15	15003442 - 15999915	570	0.14	0.451128
1_38	38002174 - 38998289	417	0.14	0.421053
9_10	10001054 - 10999916	523	0.14	0.488722
11_14	14001094 - 14996123	506	0.14	0.418546
4_49	49001697 - 49998108	329	0.13	0.353383
12_3	3000599 - 3998803	489	0.13	0.461153
7_28	28002821 - 28998425	472	0.13	0.45614
4_30	30000957 - 30999840	294	0.13	0.283208
2_134	134014144 - 134998549	248	0.13	0.293233
6_34	34000326 - 34999419	432	0.13	0.411028
7_25	25001370 - 25999993	389	0.13	0.398496
4_65	65002564 - 65994815	382	0.13	0.363409
1_130	130001965 - 130998727	398	0.13	0.343358
18_10	10000907 - 10987050	411	0.13	0.365915
12_12	12001263 - 12996489	472	0.13	0.418546
15_6	6000311 - 6999944	511	0.13	0.45614
18_9	9007122 - 9998762	498	0.13	0.443609
4_44	44003572 - 44996222	331	0.13	0.370927
27_4	4108329 - 4999960	489	0.13	0.406015
6_33	33001669 - 33997231	485	0.13	0.433584
4_46	46000232 - 46999868	411	0.13	0.43609
11_5	5000641 - 5998062	499	0.13	0.466165
7_32	32001927 - 32989622	402	0.13	0.393484
2_26	26073012 - 26999450	252	0.13	0.26817
6_8	8002588 - 8999337	511	0.13	0.446115
7_30	30001345 - 30998258	519	0.13	0.438596
7_31	31000070 - 31996005	490	0.13	0.426065
9_20	20000672 - 20996719	540	0.13	0.421053
1_129	129001445 - 129999031	385	0.13	0.413534
13_12	12000451 - 12999639	468	0.13	0.438596
9_17	17001007 - 17999967	600	0.13	0.516291
5_8	8000498 - 8988758	398	0.13	0.380952
14_12	12001625 - 12990825	486	0.13	0.486216
2_70	70002582 - 70995838	262	0.13	0.295739
1_157	157001857 - 157998434	308	0.13	0.318296
1_105	105000541 - 105997476	383	0.13	0.390977
3_31	31000133 - 31998824	434	0.13	0.37594
6_27	27000325 - 27999574	491	0.13	0.453634
4_13	13003575 - 13959155	295	0.13	0.318296
3_8	8003076 - 8999273	361	0.13	0.345865
4_82	82000896 - 82995064	352	0.13	0.35589
6_12	12001632 - 12998278	397	0.13	0.37594
11_19	19001109 - 19997265	394	0.13	0.388471
4_35	35004761 - 35999840	377	0.13	0.423559
1_164	164002665 - 164999798	312	0.13	0.325815
11_0	62065 - 997948	443	0.13	0.401002
4_38	38000124 - 38997248	370	0.13	0.323308
7_1	1000656 - 1999224	496	0.13	0.471178
1_65	65000069 - 65997098	415	0.13	0.41604
4_47	47000597 - 47996843	347	0.13	0.390977
4_58	58004781 - 58996848	389	0.13	0.393484
6_25	25000919 - 25999547	487	0.13	0.401002
13_3	3002617 - 3998616	465	0.13	0.41604
11_4	4001030 - 4998715	499	0.13	0.471178
5_40	40000042 - 40999047	363	0.13	0.398496
11_18	18001466 - 18994696	411	0.13	0.418546
5_18	18005281 - 18986761	372	0.13	0.363409
11_16	16000965 - 16999456	594	0.12	0.481203
18_0	52516 - 996797	454	0.12	0.39599
6_26	26001701 - 26998783	517	0.12	0.483709
17_2	2000249 - 2999617	607	0.12	0.47619
9_4	4000836 - 4999336	516	0.12	0.403509
6_23	23001607 - 23997684	461	0.12	0.380952
3_57	57002054 - 57998852	323	0.12	0.265664
5_17	17004254 - 17999180	372	0.12	0.378446
15_1	1002290 - 1998062	644	0.12	0.533835
5_6	6392478 - 6999673	238	0.12	0.290727
3_81	81002477 - 81997801	398	0.12	0.368421
4_29	29000748 - 29997606	349	0.12	0.323308
10_14	14002632 - 14998393	604	0.12	0.47619
4_6	6001408 - 6999805	327	0.12	0.328321
2_97	97000549 - 97998490	359	0.12	0.343358
3_66	66003911 - 66998344	381	0.12	0.345865
1_144	144000086 - 144999110	426	0.12	0.418546
7_9	9002144 - 9999479	429	0.12	0.353383
1_27	27000790 - 27995808	349	0.12	0.338346
13_9	9001252 - 9997149	513	0.12	0.448622
2_20	20005073 - 20997718	334	0.12	0.325815
7_14	14001818 - 14996520	432	0.12	0.37594
15_2	2000804 - 2999282	570	0.12	0.458647
15_4	4000820 - 4999664	608	0.12	0.496241
4_63	63002352 - 63999612	354	0.12	0.363409
8_13	13001030 - 13999975	373	0.12	0.363409
1_16	16002529 - 16994858	377	0.12	0.406015
12_6	6000683 - 6997857	589	0.12	0.446115
11_7	7000304 - 7998782	545	0.12	0.451128
20_2	2001696 - 2992559	474	0.12	0.43609
3_7	7002535 - 7998141	398	0.12	0.373434
3_24	24003566 - 24996970	352	0.12	0.37594
12_16	16001584 - 16999550	431	0.12	0.418546
7_0	35414 - 997983	356	0.12	0.350877
9_8	8000477 - 8995857	531	0.12	0.488722
4_74	74001668 - 74999379	281	0.12	0.278196
4_14	14018706 - 14994223	329	0.12	0.338346
12_9	9002759 - 9998218	484	0.12	0.451128
1_175	175003078 - 175996880	405	0.12	0.388471
9_13	13000454 - 13998539	452	0.12	0.401002
8_27	27000706 - 27999759	529	0.12	0.47619
13_15	15001512 - 15998451	482	0.12	0.448622
7_4	4000581 - 4998023	408	0.12	0.360902
2_27	27004477 - 27992309	316	0.12	0.313283
2_71	71002370 - 71999148	244	0.12	0.293233
2_55	55071820 - 55998457	254	0.12	0.293233
3_22	22001404 - 22998440	322	0.12	0.310777
5_1	1003775 - 1997460	381	0.12	0.37594
17_9	9004537 - 9995593	456	0.12	0.463659
2_137	137014038 - 137998431	329	0.12	0.360902
23_5	5004587 - 5773936	291	0.12	0.328321
4_22	22003900 - 22989145	330	0.12	0.308271
1_135	135001743 - 135998284	432	0.12	0.426065
12_5	5000340 - 5999121	581	0.12	0.54386
1_111	111001733 - 111999862	401	0.12	0.35589
1_99	99003283 - 99999595	369	0.12	0.388471
8_16	16004081 - 16999309	464	0.12	0.443609
1_131	131002927 - 131997291	402	0.12	0.408521
3_30	30000897 - 30993376	365	0.12	0.385965
5_48	48000731 - 48995453	372	0.12	0.383459
1_34	34000181 - 34997356	428	0.12	0.363409
3_0	18591 - 993284	342	0.12	0.365915
9_18	18001040 - 18998622	587	0.12	0.553885
1_64	64003650 - 64998812	347	0.12	0.380952
1_168	168005668 - 168997872	318	0.12	0.368421
2_48	48002673 - 48999819	307	0.12	0.303258
8_19	19004104 - 19988077	406	0.12	0.418546
22_1	1001183 - 1997368	500	0.12	0.401002
20_7	7000004 - 7998579	499	0.12	0.45614
7_3	3000684 - 3996728	415	0.12	0.408521
2_99	99005572 - 99999029	370	0.12	0.360902
4_61	61001499 - 61994567	393	0.12	0.368421
11_10	10000131 - 10994410	436	0.12	0.385965
5_37	37001174 - 37997805	422	0.12	0.39599
1_101	101022830 - 101993781	350	0.12	0.338346
2_69	69000098 - 69999390	331	0.12	0.315789
5_46	46000853 - 46999912	385	0.12	0.385965
2_83	83001834 - 83995858	262	0.11	0.290727
4_36	36003578 - 36998535	371	0.11	0.378446
6_10	10002987 - 10998696	454	0.11	0.403509
1_170	170002808 - 170999129	446	0.11	0.390977
3_109	109000563 - 109997943	423	0.11	0.380952
1_12	12000455 - 12999010	384	0.11	0.390977
2_84	84002075 - 84999415	333	0.11	0.303258
5_41	41000480 - 41998371	369	0.11	0.39599
13_13	13000987 - 13998680	431	0.11	0.390977
1_52	52000127 - 52998004	387	0.11	0.348371
3_97	97000550 - 97996833	385	0.11	0.35589
2_50	50001247 - 50998670	237	0.11	0.275689
1_81	81008377 - 81994832	355	0.11	0.338346
6_3	3000060 - 3999959	443	0.11	0.411028
1_62	62000024 - 62998063	356	0.11	0.370927
11_15	15000155 - 15999835	608	0.11	0.448622
9_15	15000216 - 15999852	509	0.11	0.408521
1_100	100003420 - 100988805	345	0.11	0.325815
4_89	89007137 - 89997729	353	0.11	0.333333
5_50	50007692 - 50995869	419	0.11	0.35589
2_102	102003739 - 102994576	343	0.11	0.365915
1_84	84002231 - 84998851	437	0.11	0.406015
2_62	62001908 - 62998786	307	0.11	0.323308
3_110	110000758 - 110988894	385	0.11	0.363409
3_9	9000982 - 9999622	376	0.11	0.388471
1_96	96002954 - 96999948	329	0.11	0.368421
26_0	5950 - 999374	580	0.11	0.481203
3_68	68003106 - 68998202	354	0.11	0.35589
4_81	81001865 - 81998533	361	0.11	0.318296
1_146	146007409 - 146999886	470	0.11	0.471178
3_92	92000582 - 92999701	405	0.11	0.388471
3_107	107000792 - 107998878	438	0.11	0.431078
5_26	26000520 - 26995578	359	0.11	0.343358
1_89	89000395 - 89998645	368	0.11	0.358396
7_23	23001680 - 23998332	419	0.11	0.385965
4_43	43001322 - 43998491	421	0.11	0.390977
6_14	14006828 - 14999572	448	0.11	0.398496
3_96	96002115 - 96996738	408	0.11	0.403509
3_11	11001927 - 11696784	254	0.11	0.253133
2_22	22138978 - 22996354	291	0.11	0.275689
25_2	2001192 - 2887176	507	0.11	0.461153
6_31	31001205 - 31998155	477	0.11	0.473684
6_30	30002827 - 30999133	423	0.11	0.388471
1_40	40001170 - 40997376	336	0.11	0.288221
7_6	6001174 - 6996364	327	0.11	0.313283
9_6	6004577 - 6998596	486	0.11	0.438596
13_8	8000885 - 8998322	444	0.11	0.393484
2_2	2001795 - 2999225	340	0.11	0.338346
9_3	3000364 - 3998841	537	0.11	0.483709
1_68	68001891 - 68994689	367	0.11	0.401002
1_122	122000993 - 122995823	432	0.11	0.388471
1_160	160006925 - 160958391	184	0.11	0.20802
3_25	25000983 - 25997361	364	0.11	0.348371
1_79	79001243 - 79999317	397	0.11	0.343358
1_94	94002604 - 94997391	294	0.11	0.35589
8_5	5000864 - 5996532	375	0.11	0.383459
7_22	22000044 - 22997682	391	0.11	0.345865
3_29	29025817 - 29999617	318	0.11	0.340852
4_85	85008137 - 85998919	405	0.11	0.385965
2_30	30004050 - 30999519	315	0.11	0.255639
2_17	17003025 - 17998177	335	0.11	0.318296
3_21	21006614 - 21996787	376	0.11	0.393484
6_13	13000859 - 13998969	407	0.11	0.390977
1_179	179001074 - 179999169	411	0.11	0.401002
2_140	140001635 - 140995753	336	0.11	0.348371
1_97	97001132 - 97998156	283	0.11	0.265664
2_79	79004511 - 79999675	256	0.11	0.298246
9_11	11002495 - 11998979	492	0.11	0.398496
6_19	19001309 - 19951255	439	0.11	0.383459
2_47	47000713 - 47999595	330	0.11	0.353383
4_27	27000372 - 27994859	346	0.11	0.333333
2_67	67004838 - 67998225	315	0.11	0.338346
2_4	4003961 - 4998859	328	0.11	0.338346
6_11	11001860 - 11998094	416	0.11	0.408521
3_42	42003790 - 42998346	379	0.11	0.348371
3_61	61002343 - 61995869	277	0.11	0.293233
1_22	22001940 - 22996000	412	0.11	0.398496
1_178	178001872 - 178999555	431	0.11	0.43609
4_16	16001139 - 16998635	325	0.11	0.33584
6_1	1001852 - 1991512	451	0.1	0.398496
3_58	58004742 - 58998514	375	0.1	0.411028
1_95	95003483 - 95999506	336	0.1	0.288221
1_137	137000784 - 137999605	350	0.1	0.348371
5_30	30001461 - 30994841	367	0.1	0.353383
1_108	108001430 - 108998468	437	0.1	0.411028
4_4	4003790 - 4994926	358	0.1	0.403509
1_57	57000875 - 57997976	405	0.1	0.368421
1_50	50001205 - 50997980	360	0.1	0.313283
8_20	20004100 - 20998394	408	0.1	0.418546
1_125	125000073 - 125995962	352	0.1	0.368421
2_108	108000662 - 108991091	319	0.1	0.320802
20_1	1006067 - 1996832	412	0.1	0.458647
1_193	193000093 - 193998457	413	0.1	0.385965
1_118	118001586 - 118991475	411	0.1	0.383459
1_153	153001383 - 153996178	407	0.1	0.39599
4_40	40001790 - 40998594	383	0.1	0.328321
3_80	80000782 - 80997934	368	0.1	0.338346
9_23	23001311 - 23999904	496	0.1	0.37594
1_169	169001420 - 169999438	346	0.1	0.290727
1_48	48001833 - 48999249	404	0.1	0.360902
3_82	82000697 - 82994029	346	0.1	0.363409
1_8	8002345 - 8999996	286	0.1	0.313283
2_6	6003435 - 6996124	325	0.1	0.313283
1_181	181001172 - 181996465	388	0.1	0.373434
1_43	43003391 - 43997742	350	0.1	0.37594
17_10	10000343 - 10940517	416	0.1	0.385965
2_76	76004277 - 76994414	352	0.1	0.358396
1_91	91001335 - 91998027	372	0.1	0.358396
2_129	129000006 - 129996848	327	0.1	0.340852
4_59	59000129 - 59996697	390	0.1	0.365915
19_9	9001097 - 9972338	316	0.1	0.288221
5_52	52001366 - 52997823	401	0.1	0.370927
3_53	53000640 - 53994642	308	0.1	0.285714
1_63	63001124 - 63995624	376	0.1	0.338346
4_80	80000362 - 80998793	339	0.1	0.328321
10_9	9001929 - 9999999	518	0.1	0.458647
2_148	148001681 - 148995564	324	0.1	0.333333
3_55	55005401 - 55995615	354	0.1	0.330827
4_88	88006320 - 88998944	318	0.1	0.295739
11_1	1005255 - 1998079	374	0.1	0.348371
2_68	68002388 - 68997358	317	0.1	0.290727
3_35	35001332 - 35993013	327	0.1	0.348371
5_56	56001042 - 56997472	373	0.1	0.348371
1_133	133002233 - 133996605	433	0.1	0.393484
2_117	117000983 - 117995914	332	0.1	0.328321
1_35	35002005 - 35998816	358	0.1	0.373434
8_14	14000656 - 14999112	396	0.1	0.343358
1_60	60004355 - 60997051	368	0.1	0.303258
1_147	147006549 - 147995898	326	0.1	0.308271
4_8	8003167 - 8999885	373	0.1	0.35589
4_67	67001751 - 67993309	332	0.1	0.378446
7_34	34002563 - 34999921	411	0.1	0.345865
8_18	18000034 - 18999028	416	0.1	0.378446
1_115	115001140 - 115999819	373	0.1	0.363409
1_3	3000135 - 3999701	269	0.1	0.265664
12_19	19003142 - 19922740	431	0.1	0.403509
5_14	14002615 - 14989658	386	0.1	0.33584
7_12	12000277 - 12998804	436	0.1	0.408521
5_19	19001912 - 19998127	415	0.1	0.390977
5_21	21002410 - 21994735	366	0.1	0.345865
2_58	58002253 - 58998616	317	0.1	0.325815
2_38	38006720 - 38997725	329	0.1	0.325815
3_63	63015613 - 63997299	314	0.1	0.330827
1_21	21007210 - 21998931	384	0.1	0.41604
17_5	5000149 - 5999595	541	0.1	0.501253
4_31	31000353 - 31999341	297	0.1	0.300752
3_86	86000672 - 86998715	336	0.1	0.348371
2_42	42007964 - 42998628	328	0.1	0.313283
9_5	5000912 - 5998634	485	0.1	0.463659
3_52	52002322 - 52995441	349	0.1	0.308271
4_2	2000372 - 2997067	329	0.1	0.328321
2_132	132002106 - 132993039	301	0.1	0.313283
4_33	33001303 - 33999667	384	0.1	0.343358
5_22	22000062 - 22995297	329	0.1	0.345865
1_114	114003129 - 114999023	421	0.1	0.411028
1_172	172002886 - 172999969	384	0.1	0.353383
2_92	92000457 - 92998761	321	0.1	0.303258
1_109	109000932 - 109996559	411	0.1	0.388471
7_2	2000697 - 2998804	371	0.1	0.360902
8_25	25000224 - 25997677	435	0.1	0.37594
3_17	17000437 - 17997664	371	0.1	0.338346
3_75	75003293 - 75999748	402	0.1	0.373434
2_104	104002020 - 104998000	302	0.1	0.303258
7_8	8003124 - 8998565	315	0.1	0.340852
1_1	1003228 - 1999125	304	0.1	0.260652
4_11	11002130 - 11992611	311	0.1	0.365915
3_78	78012352 - 78999327	343	0.1	0.313283
11_3	3323234 - 3995137	257	0.1	0.288221
6_15	15000230 - 15982864	339	0.1	0.348371
3_47	47001081 - 47998316	425	0.1	0.406015
24_6	6000210 - 6269740	204	0.1	0.235589
13_4	4006314 - 4996964	447	0.1	0.411028
1_112	112003431 - 112996260	403	0.1	0.333333
2_28	28002321 - 28997275	302	0.1	0.275689
13_6	6003685 - 6997869	531	0.1	0.428571
1_33	33001775 - 33998234	417	0.1	0.418546
1_31	31003556 - 31999153	373	0.1	0.323308
4_73	73002356 - 73993683	284	0.1	0.305764
2_112	112005094 - 112995482	317	0.1	0.328321
1_189	189002387 - 189999804	437	0.1	0.33584
2_93	93006555 - 93999323	270	0.1	0.288221
2_123	123000283 - 123994420	327	0.09	0.35589
5_54	54001090 - 54995952	422	0.09	0.37594
6_16	16010813 - 16995254	393	0.09	0.368421
2_89	89003787 - 89999952	332	0.09	0.343358
3_1	1000324 - 1999234	279	0.09	0.258145
1_53	53002697 - 53997943	282	0.09	0.265664
1_124	124001748 - 124996146	370	0.09	0.365915
1_102	102004903 - 102999615	401	0.09	0.360902
3_60	60011440 - 60999555	340	0.09	0.35589
6_32	32001747 - 32999910	457	0.09	0.438596
5_53	53001414 - 53997021	416	0.09	0.365915
3_40	40001049 - 40999517	384	0.09	0.350877
1_183	183006281 - 183999208	415	0.09	0.406015
3_27	27014930 - 27997762	340	0.09	0.323308
3_41	41003022 - 41996680	373	0.09	0.345865
12_10	10003317 - 10998376	470	0.09	0.403509
4_32	32003023 - 32999605	346	0.09	0.328321
2_46	46005192 - 46996287	363	0.09	0.365915
5_34	34003454 - 34981535	326	0.09	0.325815
3_33	33001857 - 33998952	416	0.09	0.406015
1_195	195003475 - 195995407	426	0.09	0.413534
25_1	1000131 - 1987495	591	0.09	0.491228
1_128	128002385 - 128997272	366	0.09	0.350877
2_101	101001617 - 101998789	351	0.09	0.320802
1_54	54001671 - 54998619	257	0.09	0.260652
3_94	94002004 - 94998337	329	0.09	0.305764
15_11	11000837 - 11999795	473	0.09	0.426065
3_77	77003653 - 77983389	372	0.09	0.340852
3_3	3006344 - 3999518	342	0.09	0.305764
1_176	176004507 - 176998456	402	0.09	0.353383
12_2	2000396 - 2990042	414	0.09	0.373434
7_11	11000439 - 11998127	470	0.09	0.41604
2_65	65002987 - 65999518	302	0.09	0.270677
7_24	24000573 - 24999666	425	0.09	0.398496
1_49	49002896 - 49997561	414	0.09	0.370927
3_67	67000802 - 67999348	433	0.09	0.401002
17_0	662070 - 999997	166	0.09	0.213033
1_174	174003948 - 174999542	374	0.09	0.350877
2_96	96002502 - 96996909	318	0.09	0.338346
1_177	177000356 - 177998600	399	0.09	0.345865
7_15	15001757 - 15999688	406	0.09	0.383459
2_78	78004001 - 78997018	282	0.09	0.308271
1_71	71000214 - 71999883	380	0.09	0.345865
3_6	6000022 - 6997376	375	0.09	0.378446
4_41	41001099 - 41997527	349	0.09	0.35589
1_59	59000685 - 59999797	368	0.09	0.370927
4_25	25001584 - 25998172	351	0.09	0.340852
13_17	17000131 - 17998760	396	0.09	0.360902
3_32	32001408 - 32997998	316	0.09	0.33584
7_5	5002537 - 5999977	373	0.09	0.338346
4_12	12002721 - 12999550	366	0.09	0.35589
5_7	7003160 - 7989300	411	0.09	0.401002
7_13	13000932 - 13996021	440	0.09	0.406015
3_45	45000626 - 45998872	421	0.09	0.408521
4_39	39000705 - 39999666	327	0.09	0.300752
5_36	36007279 - 36999672	368	0.09	0.358396
1_77	77001265 - 77997858	328	0.09	0.343358
20_0	47223 - 998687	307	0.09	0.298246
4_90	90002208 - 90995527	365	0.09	0.340852
4_26	26001927 - 26998818	330	0.09	0.328321
2_114	114004113 - 114995221	252	0.09	0.300752
1_171	171000120 - 171999874	407	0.09	0.363409
2_106	106002057 - 106999646	309	0.09	0.368421
1_190	190000382 - 190991860	384	0.09	0.390977
1_139	139001905 - 139951166	336	0.09	0.320802
5_23	23001333 - 23999258	382	0.09	0.348371
1_134	134001864 - 134997284	402	0.09	0.403509
1_69	69000881 - 69998681	371	0.09	0.363409
3_56	56000993 - 56993621	393	0.09	0.37594
3_91	91001655 - 91999970	368	0.09	0.308271
7_10	10002707 - 10995068	453	0.09	0.39599
5_4	4001030 - 4998792	331	0.09	0.33584
1_44	44001039 - 44997785	381	0.09	0.406015
6_9	9000091 - 9999004	483	0.09	0.39599
3_4	4001862 - 4998769	357	0.09	0.343358
1_47	47000356 - 47999987	428	0.09	0.39599
1_119	119000766 - 119999736	371	0.09	0.398496
4_42	42002595 - 42997484	376	0.09	0.370927
3_49	49003295 - 49998677	366	0.09	0.370927
1_37	37005757 - 37996887	377	0.09	0.353383
8_15	15001133 - 15993205	393	0.09	0.390977
1_80	80001060 - 80995276	369	0.09	0.350877
2_127	127001901 - 127991942	281	0.09	0.293233
4_76	76001189 - 76999095	308	0.09	0.313283
1_188	188000118 - 188998231	390	0.09	0.370927
3_20	20000278 - 20996400	335	0.09	0.340852
4_53	53002452 - 53999285	324	0.09	0.348371
13_14	14001745 - 14996106	424	0.09	0.406015
4_45	45003114 - 45998700	363	0.09	0.360902
2_57	57004499 - 57994157	305	0.09	0.270677
4_72	72005129 - 72990211	281	0.09	0.298246
6_22	22000121 - 22996061	395	0.09	0.353383
1_120	120003806 - 120994248	407	0.09	0.385965
1_92	92001660 - 92999699	386	0.08	0.33584
2_11	11003135 - 11998606	259	0.08	0.273183
20_10	10009222 - 10998439	403	0.08	0.368421
8_12	12001823 - 12998346	329	0.08	0.318296
3_104	104001315 - 104982338	390	0.08	0.390977
2_37	37019018 - 37992884	291	0.08	0.320802
4_3	3005385 - 3999498	323	0.08	0.275689
2_130	130000481 - 130998287	276	0.08	0.303258
1_138	138002601 - 138999541	363	0.08	0.330827
5_5	5002083 - 5807130	262	0.08	0.270677
5_35	35003021 - 35995637	337	0.08	0.298246
1_18	18004499 - 18988390	328	0.08	0.288221
3_13	13003454 - 13999985	348	0.08	0.300752
27_5	5000332 - 5620319	300	0.08	0.325815
3_54	54005855 - 54998896	377	0.08	0.360902
3_76	76001617 - 76997592	393	0.08	0.353383
1_132	132003945 - 132998333	394	0.08	0.365915
1_123	123017476 - 123999385	338	0.08	0.300752
3_26	26000884 - 26999094	366	0.08	0.360902
25_0	5825 - 999786	283	0.08	0.26817
2_98	98001528 - 98998465	365	0.08	0.305764
1_113	113006714 - 113979478	319	0.08	0.290727
2_74	74002335 - 74996653	274	0.08	0.280702
2_59	59001048 - 59997211	291	0.08	0.320802
1_194	194000420 - 194998901	342	0.08	0.298246
2_77	77000552 - 77999113	315	0.08	0.323308
3_105	105014226 - 105990941	362	0.08	0.345865
3_46	46000857 - 46997571	377	0.08	0.330827
13_10	10004731 - 10997692	359	0.08	0.325815
1_28	28003314 - 28997304	340	0.08	0.333333
5_11	11002607 - 11992136	350	0.08	0.37594
2_60	60003525 - 60996514	294	0.08	0.273183
2_121	121136774 - 121997686	292	0.08	0.300752
2_29	29004781 - 29996746	353	0.08	0.385965
8_8	8001874 - 8998934	352	0.08	0.343358
2_95	95000038 - 95993890	256	0.08	0.238095
2_43	43000798 - 43998384	318	0.08	0.278196
1_13	13003777 - 13998667	323	0.08	0.298246
1_42	42015780 - 42999329	308	0.08	0.310777
4_10	10005906 - 10997575	334	0.08	0.343358
3_51	51000317 - 51998643	397	0.08	0.380952
2_75	75000894 - 75999500	259	0.08	0.270677
2_100	100001014 - 100997520	287	0.08	0.285714
4_60	60000075 - 60998203	423	0.08	0.393484
8_6	6001191 - 6999562	452	0.08	0.363409
3_37	37001157 - 37999054	316	0.08	0.293233
1_187	187000380 - 187999263	376	0.08	0.368421
2_18	18000346 - 18999782	332	0.08	0.320802
4_68	68001472 - 68996029	359	0.08	0.343358
1_185	185000255 - 185998748	389	0.08	0.345865
2_24	24000111 - 24998126	287	0.08	0.275689
3_108	108000266 - 108999411	390	0.08	0.348371
2_44	44000126 - 44997161	336	0.08	0.340852
1_136	136000792 - 136995746	400	0.08	0.315789
2_109	109004728 - 109998854	291	0.08	0.318296
4_0	50180 - 989515	227	0.08	0.288221
4_77	77003477 - 77998814	350	0.08	0.348371
5_33	33000920 - 33997548	309	0.08	0.313283
3_103	103005146 - 103999969	366	0.08	0.33584
1_145	145000054 - 145998774	406	0.08	0.383459
3_34	34001105 - 34996929	300	0.08	0.300752
2_36	36000394 - 36993589	337	0.08	0.320802
5_57	57002474 - 57999018	396	0.08	0.388471
1_78	78000783 - 78998024	349	0.08	0.333333
3_14	14005101 - 14999520	357	0.08	0.360902
1_186	186004375 - 186995095	353	0.08	0.303258
5_49	49000452 - 49999621	383	0.08	0.37594
3_71	71001121 - 71998408	305	0.08	0.275689
4_87	87021603 - 87993363	326	0.08	0.310777
1_121	121004601 - 121998086	385	0.08	0.408521
1_10	10002413 - 10996591	348	0.08	0.363409
22_2	2002531 - 2999963	366	0.08	0.365915
1_30	30001634 - 30998321	424	0.08	0.368421
2_111	111000887 - 111988343	314	0.08	0.338346
4_17	17003745 - 17997977	323	0.08	0.305764
4_66	66005172 - 66998777	406	0.08	0.380952
5_20	20000972 - 20998261	398	0.08	0.373434
2_94	94002120 - 94997147	290	0.08	0.298246
5_55	55000427 - 55995825	335	0.08	0.33584
2_8	8000839 - 8995192	323	0.08	0.295739
3_39	39000117 - 39997355	382	0.08	0.330827
1_67	67000674 - 67991459	332	0.08	0.313283
4_18	18000247 - 18832896	234	0.08	0.26817
2_64	64002255 - 64995504	307	0.08	0.328321
2_131	131005729 - 131999754	318	0.08	0.325815
5_29	29001834 - 29998109	355	0.08	0.370927
4_79	79003361 - 79997634	321	0.08	0.350877
3_18	18000047 - 18998324	381	0.08	0.365915
2_51	51000883 - 51998771	291	0.08	0.288221
1_15	15000413 - 15999960	345	0.08	0.318296
12_0	81184 - 998917	381	0.08	0.330827
2_39	39001197 - 39999827	338	0.08	0.33584
1_29	29001510 - 29999595	353	0.08	0.308271
2_124	124000776 - 124988511	276	0.08	0.250627
1_17	17000892 - 17999746	341	0.08	0.295739
8_4	4001015 - 4992901	383	0.07	0.373434
3_100	100001846 - 100998847	361	0.07	0.358396
2_45	45009480 - 45999159	319	0.07	0.330827
8_9	9001532 - 9997375	369	0.07	0.35589
1_7	7003440 - 7995739	346	0.07	0.330827
3_87	87002060 - 87998702	408	0.07	0.37594
1_26	26002113 - 26999593	352	0.07	0.365915
5_13	13000954 - 13999219	338	0.07	0.285714
4_83	83002589 - 83997289	321	0.07	0.310777
1_39	39000098 - 39997444	352	0.07	0.308271
2_23	23003810 - 23996304	341	0.07	0.35589
18_7	7001181 - 7999684	425	0.07	0.350877
20_13	13000029 - 13995584	361	0.07	0.348371
1_58	58000628 - 58998134	355	0.07	0.328321
2_91	91002179 - 91999701	307	0.07	0.303258
2_133	133002882 - 133998978	251	0.07	0.250627
1_86	86005235 - 86998417	344	0.07	0.310777
6_0	517174 - 999781	210	0.07	0.233083
2_7	7000241 - 7998001	334	0.07	0.33584
4_52	52000121 - 52999436	357	0.07	0.325815
2_115	115004723 - 115999263	297	0.07	0.295739
1_20	20003201 - 20999694	366	0.07	0.380952
16_0	24857 - 606273	237	0.07	0.24812
13_1	1002151 - 1999797	256	0.07	0.235589
2_116	116001330 - 116998389	274	0.07	0.270677
3_28	28001025 - 28989713	342	0.07	0.358396
1_46	46003333 - 46999340	337	0.07	0.313283
1_9	9002852 - 9999448	320	0.07	0.333333
1_117	117006518 - 117999422	321	0.07	0.328321
3_43	43000579 - 43998113	372	0.07	0.380952
3_15	15001798 - 15999193	398	0.07	0.368421
1_23	23001712 - 23998010	383	0.07	0.406015
1_154	154000670 - 154998176	371	0.07	0.310777
2_107	107004950 - 107995223	332	0.07	0.333333
1_192	192000815 - 192997114	362	0.07	0.328321
3_101	101002649 - 101998645	406	0.07	0.370927
3_10	10001439 - 10998548	332	0.07	0.345865
1_85	85000672 - 85998899	341	0.07	0.318296
4_56	56000059 - 56994397	319	0.07	0.288221
1_126	126001632 - 126992757	296	0.07	0.303258
4_5	5000397 - 5997346	294	0.07	0.313283
1_182	182004296 - 182870323	359	0.07	0.35589
4_19	19356644 - 19998058	193	0.07	0.238095
1_90	90000293 - 90996208	355	0.07	0.325815
3_38	38003347 - 38995535	344	0.07	0.353383
2_105	105004198 - 105994945	244	0.07	0.255639
3_12	12226630 - 12995489	272	0.07	0.263158
5_24	24000730 - 24999191	395	0.07	0.328321
5_32	32001226 - 32997980	201	0.07	0.210526
22_0	11040 - 998656	176	0.07	0.197995
1_51	51000434 - 51997357	352	0.07	0.345865
2_1	1000653 - 1991005	320	0.07	0.280702
1_6	6001226 - 6999769	306	0.07	0.330827
3_48	48004423 - 48999018	423	0.07	0.388471
1_93	93005509 - 93991264	284	0.07	0.275689
2_146	146002741 - 146998902	328	0.07	0.338346
3_79	79003213 - 79999932	348	0.07	0.360902
1_98	98002972 - 98999843	331	0.07	0.315789
2_10	10001868 - 10998597	303	0.07	0.295739
3_5	5001208 - 5999092	323	0.07	0.330827
2_125	125000130 - 125996039	295	0.07	0.278196
2_66	66007682 - 66996183	317	0.07	0.295739
2_13	13003360 - 13998909	310	0.07	0.280702
2_12	12037075 - 12999936	259	0.07	0.24812
3_106	106005694 - 106997009	380	0.07	0.360902
1_152	152000904 - 152996463	341	0.07	0.333333
2_34	34001756 - 34996555	365	0.07	0.323308
1_150	150001985 - 150991782	355	0.07	0.315789
4_78	78000541 - 78997657	297	0.07	0.273183
1_25	25059942 - 25998907	290	0.07	0.298246
2_35	35001389 - 35998533	290	0.07	0.285714
1_61	61000224 - 61998748	354	0.07	0.35589
2_31	31002183 - 31998250	301	0.07	0.310777
1_143	143002040 - 143996945	390	0.07	0.350877
2_21	21000558 - 21901484	319	0.07	0.298246
4_86	86004165 - 86969315	268	0.07	0.255639
3_16	16001747 - 16998514	349	0.07	0.305764
1_19	19003354 - 19999353	323	0.07	0.283208
1_11	11000279 - 11999313	371	0.07	0.328321
8_2	2001448 - 2997611	340	0.07	0.313283
3_62	62007476 - 62995422	276	0.07	0.265664
1_72	72001446 - 72998028	309	0.07	0.330827
1_116	116024185 - 116998165	309	0.07	0.293233
2_40	40007952 - 40999399	330	0.07	0.320802
7_35	35001761 - 35996723	386	0.07	0.333333
4_54	54004324 - 54999299	319	0.07	0.33584
1_140	140120364 - 140998169	261	0.06	0.280702
2_63	63004924 - 63995650	285	0.06	0.288221
2_136	136229298 - 136991512	248	0.06	0.283208
2_49	49000825 - 49995902	314	0.06	0.265664
2_61	61003805 - 61992322	290	0.06	0.263158
4_28	28001305 - 28996074	306	0.06	0.303258
1_55	55003844 - 55996266	223	0.06	0.258145
1_149	149006960 - 149996423	321	0.06	0.325815
2_145	145001359 - 145998779	356	0.06	0.373434
3_19	19002818 - 19995136	358	0.06	0.323308
2_126	126002785 - 126997805	332	0.06	0.323308
3_72	72001647 - 72995643	330	0.06	0.303258
1_87	87001768 - 87996864	292	0.06	0.265664
2_86	86000058 - 86999114	264	0.06	0.250627
5_47	47003017 - 47999085	272	0.06	0.270677
2_120	120000142 - 120994670	269	0.06	0.283208
3_64	64001501 - 64997995	290	0.06	0.303258
4_7	7004078 - 7995092	321	0.06	0.280702
2_33	33002170 - 33998866	321	0.06	0.318296
2_14	14000482 - 14999658	285	0.06	0.273183
1_191	191018395 - 191998530	322	0.06	0.305764
1_41	41004327 - 41995642	256	0.06	0.275689
1_66	66000175 - 66999272	391	0.06	0.370927
7_36	36000235 - 36898384	257	0.06	0.218045
5_12	12001614 - 12993860	325	0.06	0.323308
2_73	73003968 - 73995869	233	0.06	0.223058
3_102	102001974 - 102999526	391	0.06	0.33584
7_18	18012175 - 18998345	319	0.06	0.280702
3_44	44001824 - 44999285	397	0.06	0.370927
2_3	3005807 - 3994287	292	0.06	0.245614
4_70	70000654 - 70999645	307	0.06	0.323308
1_82	82001576 - 82993071	376	0.06	0.343358
1_14	14001980 - 14997821	328	0.06	0.33584
15_12	12000000 - 12719992	283	0.06	0.298246
4_50	50000237 - 50997579	325	0.06	0.295739
3_99	99013878 - 99997219	291	0.06	0.263158
2_25	25002058 - 25816179	183	0.06	0.230576
4_20	20004361 - 20999751	262	0.06	0.278196
3_2	2000032 - 2998867	242	0.06	0.245614
1_173	173005650 - 173997072	328	0.06	0.303258
1_88	88000796 - 88998272	304	0.06	0.308271
2_56	56009150 - 56999730	306	0.06	0.273183
3_88	88001088 - 88995205	336	0.06	0.280702
4_75	75004492 - 75992482	257	0.06	0.250627
1_36	36002323 - 36996568	334	0.06	0.318296
1_5	5000780 - 5998429	404	0.06	0.370927
3_36	36002067 - 36993287	317	0.06	0.298246
3_69	69003876 - 69995741	244	0.06	0.24812
1_24	24001443 - 24994263	283	0.06	0.275689
5_31	31000460 - 31998709	245	0.06	0.253133
1_184	184000347 - 184994789	337	0.06	0.293233
6_7	7004604 - 7998987	336	0.06	0.348371
2_87	87003814 - 87998891	258	0.06	0.238095
11_2	2000809 - 2742622	280	0.06	0.280702
7_33	33000290 - 33999284	396	0.06	0.328321
8_11	11022715 - 11997067	302	0.06	0.270677
4_57	57012689 - 57999232	310	0.06	0.33584
3_90	90006584 - 90992375	295	0.06	0.290727
5_0	29775 - 999985	298	0.06	0.298246
3_93	93001659 - 93994973	346	0.06	0.315789
5_28	28003041 - 28996407	364	0.06	0.365915
3_23	23000202 - 23998205	287	0.06	0.270677
5_59	59001285 - 59780211	281	0.06	0.298246
2_142	142006321 - 142999715	292	0.06	0.26817
3_65	65001841 - 65996806	327	0.06	0.305764
4_9	9001502 - 9999279	314	0.06	0.255639
2_85	85007540 - 85995608	286	0.06	0.275689
15_0	24593 - 999898	441	0.05	0.393484
2_118	118000748 - 118995510	298	0.05	0.310777
1_151	151003778 - 151999805	304	0.05	0.273183
7_19	19003818 - 19997606	270	0.05	0.255639
2_113	113001416 - 113997457	276	0.05	0.328321
2_5	5000041 - 5998850	290	0.05	0.24812
1_0	12116 - 997412	309	0.05	0.333333
3_89	89000059 - 89994428	262	0.05	0.240602
2_9	9007009 - 9990590	306	0.05	0.295739
7_17	17000545 - 17999298	366	0.05	0.333333
1_32	32004848 - 32998795	281	0.05	0.265664
2_0	22397 - 995408	229	0.05	0.235589
4_1	1000448 - 1994713	287	0.05	0.325815
2_88	88000219 - 88998286	273	0.05	0.258145
2_41	41001878 - 41999433	310	0.05	0.318296
2_147	147002303 - 147999277	249	0.05	0.255639
2_81	81000547 - 81937220	246	0.05	0.263158
3_98	98001604 - 98998990	335	0.05	0.280702
3_73	73000044 - 73996184	311	0.05	0.295739
2_110	110000921 - 110993886	311	0.05	0.275689
1_4	4003871 - 4998207	316	0.05	0.288221
3_74	74001640 - 74999708	260	0.05	0.243108
2_54	54013767 - 54945833	211	0.05	0.192982
1_141	141000474 - 141909021	170	0.05	0.197995
27_0	3785 - 984643	184	0.05	0.192982
3_83	83001169 - 83999534	325	0.05	0.295739
2_128	128000191 - 128995428	270	0.05	0.235589
10_0	509881 - 999195	172	0.05	0.205514
13_0	513195 - 999325	122	0.05	0.150376
2_32	32001786 - 32998224	223	0.04	0.210526
2_122	122000094 - 122999883	283	0.04	0.290727
4_51	51000243 - 51999782	256	0.04	0.220551
2_53	53000041 - 53984167	158	0.04	0.170426
9_0	557886 - 998813	191	0.04	0.210526
2_141	141004918 - 141992858	307	0.04	0.270677
1_76	76002358 - 76997010	253	0.04	0.253133
1_148	148000390 - 148999760	166	0.04	0.185464
3_85	85018373 - 85995742	191	0.04	0.22807
11_20	20000034 - 20200990	68	0.04	0.112782
6_35	35000365 - 35428840	131	0.04	0.162907
3_70	70002059 - 70994076	238	0.04	0.220551
1_75	75152941 - 75998477	157	0.03	0.18797
5_2	2002587 - 2995845	198	0.03	0.203008
8_0	13672 - 999849	288	0.03	0.26817
2_144	144017229 - 144995446	240	0.03	0.215539
2_119	119000462 - 119998775	111	0.03	0.130326
3_84	84002422 - 84998326	231	0.03	0.22807
2_143	143000537 - 143999571	178	0.03	0.192982
2_52	52002456 - 52995225	97	0.03	0.102757
1_73	73001573 - 73982371	241	0.03	0.235589
10_20	20000294 - 20384368	108	0.03	0.102757
1_196	196000017 - 196199721	94	0.02	0.100251
7_7	7006436 - 7999380	124	0.02	0.150376
5_3	3004086 - 3995567	178	0.02	0.190476
13_18	18000609 - 18379348	146	0.02	0.137845
4_91	91001569 - 91262005	100	0.02	0.115288
1_142	142147613 - 142997646	179	0.02	0.18797
1_127	127000401 - 127996851	127	0.02	0.132832
26_5	5000429 - 5242351	98	0.02	0.102757
3_111	111002147 - 111295538	71	0.02	0.077694
2_82	82013163 - 82999092	72	0.02	0.072682
8_10	10002013 - 10079546	23	0.02	0.022556
1_74	74001976 - 74609611	109	0.02	0.097744
2_149	149000875 - 149517792	98	0.01	0.115288
9_24	24000358 - 24066176	37	0.01	0.0401
14_15	15000636 - 15541887	7	0	0.002506
18_11	11017280 - 11017280	1	0	0.002506
20_14	14027577 - 14093452	7	0	0.002506

## Sheet: INTES
GGA_Mb	Window (first – last position)	Number of SNP/ window	Proportion of genetic variance explained by the SNP window	PPA
4_71	71003851 - 71999395	330	3.26	0.636591
19_6	6000751 - 6999373	602	1.01	0.719298
4_72	72005129 - 72990211	281	0.97	0.418546
7_34	34002563 - 34999921	411	0.87	0.561404
4_73	73002356 - 73993683	284	0.75	0.358396
27_3	3000222 - 3996811	820	0.7	0.764411
7_36	36000235 - 36898384	257	0.56	0.403509
15_11	11000837 - 11999795	473	0.56	0.593985
17_8	8000497 - 8999248	704	0.42	0.674185
7_35	35001761 - 35996723	386	0.42	0.541353
1_56	56000162 - 56998456	411	0.41	0.508772
11_15	15000155 - 15999835	608	0.41	0.548872
18_5	5003077 - 5998715	790	0.41	0.689223
14_7	7000562 - 7997901	615	0.41	0.611529
18_4	4001669 - 4999445	643	0.41	0.578947
19_5	5000557 - 5998521	582	0.4	0.614035
27_2	2000333 - 2998886	1058	0.39	0.754386
5_25	25000385 - 25999154	384	0.38	0.458647
1_137	137000784 - 137999605	350	0.37	0.461153
4_69	69000658 - 69993865	367	0.37	0.428571
14_2	2000438 - 2999263	629	0.36	0.621554
4_64	64006402 - 64999734	396	0.36	0.463659
5_20	20000972 - 20998261	398	0.34	0.461153
19_4	4000523 - 4998547	588	0.33	0.553885
1_61	61000224 - 61998748	354	0.33	0.403509
17_2	2000249 - 2999617	607	0.33	0.598997
21_4	4001279 - 4998314	873	0.33	0.689223
11_14	14001094 - 14996123	506	0.32	0.536341
2_31	31002183 - 31998250	301	0.31	0.343358
18_6	6000481 - 6999386	791	0.31	0.669173
17_3	3000636 - 3999541	683	0.31	0.588972
2_101	101001617 - 101998789	351	0.31	0.403509
26_2	2000388 - 2999606	822	0.29	0.674185
12_8	8001126 - 8998440	603	0.29	0.498747
10_4	4000118 - 4998068	734	0.28	0.614035
1_59	59000685 - 59999797	368	0.28	0.380952
12_4	4002400 - 4997551	546	0.28	0.54386
4_70	70000654 - 70999645	307	0.28	0.348371
4_63	63002352 - 63999612	354	0.28	0.458647
4_74	74001668 - 74999379	281	0.28	0.300752
7_33	33000290 - 33999284	396	0.28	0.453634
12_5	5000340 - 5999121	581	0.27	0.546366
14_9	9000607 - 9998826	703	0.26	0.611529
12_18	18002476 - 18999471	551	0.26	0.486216
17_1	1000299 - 1993540	591	0.26	0.588972
1_55	55003844 - 55996266	223	0.26	0.313283
26_1	1000350 - 1999197	605	0.26	0.56391
4_84	84004502 - 84998320	388	0.26	0.406015
10_13	13000454 - 13999140	692	0.25	0.561404
1_167	167001200 - 167998892	358	0.25	0.373434
12_19	19003142 - 19922740	431	0.25	0.448622
10_12	12002551 - 12999755	691	0.24	0.606516
1_22	22001940 - 22996000	412	0.24	0.398496
1_159	159003135 - 159994669	254	0.24	0.318296
28_0	23942 - 999295	829	0.24	0.656642
1_135	135001743 - 135998284	432	0.24	0.41604
10_3	3001439 - 3999639	736	0.24	0.581454
21_5	5001208 - 5999307	991	0.24	0.719298
7_9	9002144 - 9999479	429	0.24	0.458647
10_15	15000035 - 15998420	608	0.24	0.52381
1_186	186004375 - 186995095	353	0.24	0.413534
2_126	126002785 - 126997805	332	0.24	0.398496
1_84	84002231 - 84998851	437	0.24	0.393484
21_1	1001186 - 1999733	877	0.24	0.666667
14_5	5000251 - 5998676	649	0.23	0.536341
15_10	10001717 - 10999147	577	0.23	0.493734
10_5	5000352 - 5998442	661	0.23	0.541353
19_7	7003296 - 7998127	595	0.23	0.576441
24_0	7891 - 999191	703	0.23	0.641604
2_99	99005572 - 99999029	370	0.23	0.443609
5_21	21002410 - 21994735	366	0.23	0.443609
19_8	8000233 - 8999395	577	0.23	0.538847
21_2	2000258 - 2999039	896	0.23	0.66416
18_8	8000785 - 8991930	725	0.23	0.568922
17_4	4000959 - 4998341	724	0.22	0.619048
1_90	90000293 - 90996208	355	0.22	0.423559
12_9	9002759 - 9998218	484	0.22	0.466165
7_27	27000472 - 27998248	478	0.22	0.443609
2_78	78004001 - 78997018	282	0.22	0.233083
1_163	163002258 - 163997718	293	0.22	0.385965
1_170	170002808 - 170999129	446	0.21	0.461153
12_13	13004985 - 13998096	489	0.21	0.508772
24_3	3000158 - 3999180	864	0.21	0.641604
21_3	3001322 - 3998996	772	0.21	0.588972
1_136	136000792 - 136995746	400	0.21	0.453634
11_11	11001215 - 11999242	508	0.21	0.531328
15_9	9002743 - 9999015	639	0.21	0.518797
1_169	169001420 - 169999438	346	0.21	0.373434
7_10	10002707 - 10995068	453	0.21	0.446115
17_9	9004537 - 9995593	456	0.21	0.426065
1_12	12000455 - 12999010	384	0.2	0.406015
17_6	6000570 - 6998184	678	0.2	0.591479
1_85	85000672 - 85998899	341	0.2	0.358396
4_65	65002564 - 65994815	382	0.2	0.385965
17_7	7000143 - 7999150	683	0.2	0.634085
14_6	6001464 - 6998468	583	0.2	0.561404
7_11	11000439 - 11998127	470	0.2	0.496241
26_3	3000141 - 3999454	990	0.2	0.686717
1_134	134001864 - 134997284	402	0.2	0.413534
14_8	8000346 - 8998930	616	0.2	0.528822
14_0	50084 - 999797	413	0.2	0.403509
5_23	23001333 - 23999258	382	0.2	0.390977
9_16	16001716 - 16999606	626	0.2	0.536341
11_10	10000131 - 10994410	436	0.2	0.498747
1_45	45001631 - 45998217	393	0.19	0.433584
24_4	4001256 - 4993752	824	0.19	0.621554
10_6	6000563 - 6999012	674	0.19	0.578947
1_166	166000511 - 166999195	418	0.19	0.403509
18_3	3002958 - 3999218	761	0.19	0.556391
1_60	60004355 - 60997051	368	0.19	0.411028
1_162	162002042 - 162999938	390	0.19	0.433584
13_11	11007183 - 11999395	482	0.19	0.448622
7_6	6001174 - 6996364	327	0.19	0.368421
14_3	3001973 - 3999889	587	0.19	0.513784
27_1	1012090 - 1999479	745	0.19	0.551378
12_7	7000142 - 7997857	618	0.19	0.536341
11_9	9000127 - 9997375	540	0.19	0.508772
8_25	25000224 - 25997677	435	0.19	0.431078
1_34	34000181 - 34997356	428	0.19	0.431078
4_83	83002589 - 83997289	321	0.19	0.385965
14_1	1002891 - 1999306	653	0.19	0.553885
4_61	61001499 - 61994567	393	0.18	0.388471
4_76	76001189 - 76999095	308	0.18	0.325815
23_1	1001570 - 1999878	822	0.18	0.646617
12_6	6000683 - 6997857	589	0.18	0.513784
6_8	8002588 - 8999337	511	0.18	0.478697
1_168	168005668 - 168997872	318	0.18	0.303258
10_11	11001040 - 11998191	647	0.18	0.511278
26_0	5950 - 999374	580	0.18	0.491228
1_158	158000773 - 158998005	367	0.18	0.41604
13_10	10004731 - 10997692	359	0.18	0.390977
22_4	4002399 - 4676714	964	0.18	0.654135
1_17	17000892 - 17999746	341	0.18	0.398496
12_15	15003442 - 15999915	570	0.18	0.568922
10_16	16001397 - 16999678	623	0.18	0.506266
7_8	8003124 - 8998565	315	0.18	0.363409
12_16	16001584 - 16999550	431	0.17	0.413534
1_173	173005650 - 173997072	328	0.17	0.348371
1_62	62000024 - 62998063	356	0.17	0.373434
11_12	12000479 - 12998947	554	0.17	0.52381
4_54	54004324 - 54999299	319	0.17	0.310777
15_12	12000000 - 12719992	283	0.17	0.350877
24_5	5000804 - 5999010	763	0.17	0.606516
20_1	1006067 - 1996832	412	0.17	0.413534
10_10	10000956 - 10997525	669	0.17	0.553885
9_9	9000575 - 9998398	617	0.17	0.531328
1_27	27000790 - 27995808	349	0.17	0.363409
4_48	48001582 - 48999624	341	0.17	0.37594
12_17	17003923 - 17999819	555	0.17	0.496241
20_4	4000143 - 4999255	505	0.17	0.458647
3_66	66003911 - 66998344	381	0.17	0.365915
16_0	24857 - 606273	237	0.17	0.323308
1_18	18004499 - 18988390	328	0.17	0.353383
9_10	10001054 - 10999916	523	0.17	0.496241
10_8	8002511 - 8999576	683	0.17	0.578947
9_15	15000216 - 15999852	509	0.17	0.486216
2_127	127001901 - 127991942	281	0.17	0.315789
15_8	8001139 - 8999979	617	0.16	0.506266
12_3	3000599 - 3998803	489	0.16	0.478697
1_58	58000628 - 58998134	355	0.16	0.390977
5_24	24000730 - 24999191	395	0.16	0.446115
14_13	13001684 - 13996367	559	0.16	0.466165
13_5	5001506 - 5998604	541	0.16	0.483709
17_10	10000343 - 10940517	416	0.16	0.453634
3_74	74001640 - 74999708	260	0.16	0.310777
18_7	7001181 - 7999684	425	0.16	0.421053
13_6	6003685 - 6997869	531	0.16	0.521303
1_174	174003948 - 174999542	374	0.16	0.418546
1_154	154000670 - 154998176	371	0.16	0.398496
1_185	185000255 - 185998748	389	0.16	0.406015
11_13	13001093 - 13999472	467	0.16	0.453634
1_19	19003354 - 19999353	323	0.16	0.401002
2_33	33002170 - 33998866	321	0.16	0.310777
4_68	68001472 - 68996029	359	0.16	0.406015
9_23	23001311 - 23999904	496	0.16	0.466165
25_2	2001192 - 2887176	507	0.15	0.478697
1_57	57000875 - 57997976	405	0.15	0.423559
4_59	59000129 - 59996697	390	0.15	0.426065
20_11	11000711 - 11996443	609	0.15	0.571429
1_48	48001833 - 48999249	404	0.15	0.398496
4_34	34001177 - 34999560	395	0.15	0.411028
4_80	80000362 - 80998793	339	0.15	0.348371
17_5	5000149 - 5999595	541	0.15	0.478697
2_37	37019018 - 37992884	291	0.15	0.318296
1_37	37005757 - 37996887	377	0.15	0.328321
13_4	4006314 - 4996964	447	0.15	0.443609
7_20	20004771 - 20999643	432	0.15	0.390977
4_5	5000397 - 5997346	294	0.15	0.363409
5_19	19001912 - 19998127	415	0.15	0.385965
24_1	1000070 - 1999963	814	0.15	0.591479
1_171	171000120 - 171999874	407	0.15	0.398496
15_4	4000820 - 4999664	608	0.15	0.518797
10_9	9001929 - 9999999	518	0.15	0.446115
1_138	138002601 - 138999541	363	0.15	0.390977
5_53	53001414 - 53997021	416	0.15	0.443609
21_6	6001123 - 6815670	566	0.15	0.498747
10_19	19001184 - 19998197	688	0.15	0.528822
3_67	67000802 - 67999348	433	0.15	0.423559
5_22	22000062 - 22995297	329	0.15	0.350877
14_12	12001625 - 12990825	486	0.15	0.441103
4_58	58004781 - 58996848	389	0.15	0.458647
14_11	11000915 - 11999159	616	0.14	0.531328
1_65	65000069 - 65997098	415	0.14	0.39599
3_36	36002067 - 36993287	317	0.14	0.411028
1_78	78000783 - 78998024	349	0.14	0.378446
1_16	16002529 - 16994858	377	0.14	0.401002
4_6	6001408 - 6999805	327	0.14	0.363409
3_52	52002322 - 52995441	349	0.14	0.393484
2_90	90003701 - 90999856	362	0.14	0.385965
2_100	100001014 - 100997520	287	0.14	0.313283
1_49	49002896 - 49997561	414	0.14	0.441103
1_64	64003650 - 64998812	347	0.14	0.370927
1_161	161046690 - 161998317	227	0.14	0.303258
1_175	175003078 - 175996880	405	0.14	0.408521
12_1	1007173 - 1999418	449	0.14	0.428571
10_17	17001414 - 17999778	676	0.14	0.553885
1_89	89000395 - 89998645	368	0.14	0.383459
4_66	66005172 - 66998777	406	0.14	0.35589
18_1	1000133 - 1868661	601	0.14	0.526316
10_18	18002849 - 18999247	734	0.14	0.548872
3_53	53000640 - 53994642	308	0.14	0.350877
4_8	8003167 - 8999885	373	0.14	0.403509
7_5	5002537 - 5999977	373	0.14	0.360902
23_0	8243 - 999433	781	0.14	0.641604
7_28	28002821 - 28998425	472	0.14	0.481203
15_5	5000057 - 5999958	662	0.14	0.546366
1_38	38002174 - 38998289	417	0.14	0.413534
12_14	14000037 - 14999568	524	0.14	0.453634
4_23	23000910 - 23999910	338	0.14	0.315789
1_107	107000175 - 107998418	465	0.13	0.441103
1_125	125000073 - 125995962	352	0.13	0.385965
1_153	153001383 - 153996178	407	0.13	0.401002
2_32	32001786 - 32998224	223	0.13	0.260652
9_1	1000417 - 1999765	564	0.13	0.471178
3_50	50003330 - 50995571	420	0.13	0.39599
1_20	20003201 - 20999694	366	0.13	0.383459
9_22	22001116 - 22998001	579	0.13	0.488722
4_67	67001751 - 67993309	332	0.13	0.358396
15_2	2000804 - 2999282	570	0.13	0.478697
7_16	16000378 - 16998577	428	0.13	0.385965
1_193	193000093 - 193998457	413	0.13	0.373434
19_1	1000224 - 1999134	705	0.13	0.516291
1_152	152000904 - 152996463	341	0.13	0.378446
1_108	108001430 - 108998468	437	0.13	0.441103
24_2	2000563 - 2999102	810	0.13	0.598997
1_28	28003314 - 28997304	340	0.13	0.338346
1_121	121004601 - 121998086	385	0.13	0.383459
1_33	33001775 - 33998234	417	0.13	0.380952
1_187	187000380 - 187999263	376	0.13	0.403509
1_25	25059942 - 25998907	290	0.13	0.330827
1_132	132003945 - 132998333	394	0.13	0.370927
3_43	43000579 - 43998113	372	0.13	0.406015
7_4	4000581 - 4998023	408	0.13	0.441103
1_26	26002113 - 26999593	352	0.13	0.401002
1_52	52000127 - 52998004	387	0.13	0.345865
4_78	78000541 - 78997657	297	0.13	0.303258
1_47	47000356 - 47999987	428	0.13	0.423559
4_79	79003361 - 79997634	321	0.13	0.343358
9_13	13000454 - 13998539	452	0.13	0.428571
14_10	10000304 - 10999961	652	0.13	0.47619
1_176	176004507 - 176998456	402	0.13	0.37594
1_70	70004794 - 70995519	387	0.13	0.365915
14_4	4001151 - 4999941	549	0.13	0.493734
1_63	63001124 - 63995624	376	0.13	0.343358
4_85	85008137 - 85998919	405	0.13	0.39599
28_2	2008625 - 2999362	659	0.13	0.566416
5_54	54001090 - 54995952	422	0.13	0.401002
1_146	146007409 - 146999886	470	0.13	0.428571
10_14	14002632 - 14998393	604	0.12	0.478697
1_129	129001445 - 129999031	385	0.12	0.383459
3_51	51000317 - 51998643	397	0.12	0.373434
7_26	26001902 - 26998534	473	0.12	0.413534
1_165	165000717 - 165999445	400	0.12	0.398496
1_180	180001982 - 180998995	477	0.12	0.393484
3_106	106005694 - 106997009	380	0.12	0.368421
1_35	35002005 - 35998816	358	0.12	0.378446
4_9	9001502 - 9999279	314	0.12	0.318296
23_3	3000994 - 3999610	782	0.12	0.546366
1_66	66000175 - 66999272	391	0.12	0.403509
12_10	10003317 - 10998376	470	0.12	0.433584
4_53	53002452 - 53999285	324	0.12	0.35589
2_125	125000130 - 125996039	295	0.12	0.320802
19_3	3003165 - 3999383	718	0.12	0.56391
12_12	12001263 - 12996489	472	0.12	0.378446
27_4	4108329 - 4999960	489	0.12	0.45614
1_31	31003556 - 31999153	373	0.12	0.39599
28_1	1001634 - 1996248	560	0.12	0.501253
2_97	97000549 - 97998490	359	0.12	0.385965
11_16	16000965 - 16999456	594	0.12	0.52381
15_3	3002321 - 3995337	535	0.12	0.483709
5_18	18005281 - 18986761	372	0.12	0.373434
20_6	6003648 - 6997363	587	0.12	0.496241
9_19	19000810 - 19999306	544	0.12	0.461153
1_24	24001443 - 24994263	283	0.12	0.300752
10_7	7000336 - 7999659	561	0.12	0.508772
5_16	16000805 - 16998250	378	0.12	0.388471
7_12	12000277 - 12998804	436	0.12	0.426065
4_32	32003023 - 32999605	346	0.12	0.380952
5_52	52001366 - 52997823	401	0.12	0.368421
1_139	139001905 - 139951166	336	0.12	0.37594
7_15	15001757 - 15999688	406	0.12	0.438596
2_98	98001528 - 98998465	365	0.12	0.345865
23_4	4000469 - 4998691	763	0.12	0.586466
5_1	1003775 - 1997460	381	0.12	0.39599
1_182	182004296 - 182870323	359	0.12	0.358396
4_75	75004492 - 75992482	257	0.12	0.308271
5_28	28003041 - 28996407	364	0.12	0.380952
28_3	3000142 - 3988940	621	0.12	0.513784
1_51	51000434 - 51997357	352	0.12	0.365915
6_29	29001552 - 29999994	515	0.12	0.403509
1_149	149006960 - 149996423	321	0.12	0.345865
4_62	62008497 - 62997901	357	0.12	0.368421
5_51	51000232 - 51999633	451	0.11	0.398496
13_12	12000451 - 12999639	468	0.11	0.433584
13_15	15001512 - 15998451	482	0.11	0.413534
1_188	188000118 - 188998231	390	0.11	0.385965
25_1	1000131 - 1987495	591	0.11	0.521303
9_21	21000594 - 21998754	621	0.11	0.536341
7_14	14001818 - 14996520	432	0.11	0.385965
18_0	52516 - 996797	454	0.11	0.390977
1_53	53002697 - 53997943	282	0.11	0.280702
1_36	36002323 - 36996568	334	0.11	0.350877
11_8	8001658 - 8996064	578	0.11	0.516291
2_124	124000776 - 124988511	276	0.11	0.330827
14_14	14000126 - 14990913	596	0.11	0.498747
4_77	77003477 - 77998814	350	0.11	0.338346
1_157	157001857 - 157998434	308	0.11	0.368421
3_42	42003790 - 42998346	379	0.11	0.363409
1_194	194000420 - 194998901	342	0.11	0.350877
3_8	8003076 - 8999273	361	0.11	0.353383
1_144	144000086 - 144999110	426	0.11	0.423559
20_12	12000087 - 12998691	562	0.11	0.448622
4_33	33001303 - 33999667	384	0.11	0.393484
2_21	21000558 - 21901484	319	0.11	0.328321
2_123	123000283 - 123994420	327	0.11	0.370927
10_2	2000167 - 2999942	597	0.11	0.461153
1_109	109000932 - 109996559	411	0.11	0.378446
11_7	7000304 - 7998782	545	0.11	0.518797
6_4	4003421 - 4995203	462	0.11	0.401002
2_76	76004277 - 76994414	352	0.11	0.33584
9_4	4000836 - 4999336	516	0.11	0.453634
2_34	34001756 - 34996555	365	0.11	0.340852
5_15	15000770 - 15998814	391	0.11	0.37594
6_21	21000789 - 21999640	460	0.11	0.446115
4_82	82000896 - 82995064	352	0.11	0.358396
2_89	89003787 - 89999952	332	0.11	0.350877
1_189	189002387 - 189999804	437	0.11	0.433584
7_23	23001680 - 23998332	419	0.11	0.39599
1_128	128002385 - 128997272	366	0.11	0.370927
3_25	25000983 - 25997361	364	0.11	0.37594
1_143	143002040 - 143996945	390	0.11	0.39599
1_178	178001872 - 178999555	431	0.11	0.390977
1_69	69000881 - 69998681	371	0.11	0.365915
7_21	21003096 - 21997736	448	0.11	0.428571
2_130	130000481 - 130998287	276	0.11	0.308271
1_14	14001980 - 14997821	328	0.11	0.308271
3_75	75003293 - 75999748	402	0.11	0.411028
9_2	2004955 - 2998908	524	0.11	0.458647
8_26	26000275 - 26998071	479	0.11	0.431078
9_18	18001040 - 18998622	587	0.11	0.466165
4_47	47000597 - 47996843	347	0.11	0.370927
7_3	3000684 - 3996728	415	0.11	0.388471
13_7	7004884 - 7998970	580	0.11	0.463659
5_9	9000305 - 9998051	417	0.11	0.373434
4_31	31000353 - 31999341	297	0.11	0.280702
3_76	76001617 - 76997592	393	0.11	0.373434
1_164	164002665 - 164999798	312	0.11	0.340852
23_2	2003312 - 2997170	690	0.11	0.506266
18_2	2033439 - 2999727	578	0.1	0.453634
8_24	24000565 - 24998083	476	0.1	0.421053
1_160	160006925 - 160958391	184	0.1	0.260652
1_124	124001748 - 124996146	370	0.1	0.360902
7_29	29003303 - 29998961	476	0.1	0.443609
5_17	17004254 - 17999180	372	0.1	0.363409
9_14	14001725 - 14997194	489	0.1	0.426065
1_30	30001634 - 30998321	424	0.1	0.43609
1_71	71000214 - 71999883	380	0.1	0.35589
10_1	1000852 - 1996855	626	0.1	0.501253
4_40	40001790 - 40998594	383	0.1	0.350877
3_55	55005401 - 55995615	354	0.1	0.363409
1_54	54001671 - 54998619	257	0.1	0.325815
5_40	40000042 - 40999047	363	0.1	0.393484
6_10	10002987 - 10998696	454	0.1	0.380952
9_17	17001007 - 17999967	600	0.1	0.481203
3_6	6000022 - 6997376	375	0.1	0.353383
20_9	9002657 - 9990270	459	0.1	0.426065
4_52	52000121 - 52999436	357	0.1	0.328321
7_32	32001927 - 32989622	402	0.1	0.406015
2_129	129000006 - 129996848	327	0.1	0.283208
7_30	30001345 - 30998258	519	0.1	0.370927
15_6	6000311 - 6999944	511	0.1	0.451128
8_16	16004081 - 16999309	464	0.1	0.428571
3_105	105014226 - 105990941	362	0.1	0.373434
8_27	27000706 - 27999759	529	0.1	0.431078
20_0	47223 - 998687	307	0.1	0.325815
2_29	29004781 - 29996746	353	0.1	0.340852
5_36	36007279 - 36999672	368	0.1	0.340852
5_56	56001042 - 56997472	373	0.1	0.323308
4_49	49001697 - 49998108	329	0.1	0.318296
26_4	4000215 - 4999719	706	0.1	0.508772
4_60	60000075 - 60998203	423	0.1	0.380952
1_102	102004903 - 102999615	401	0.1	0.360902
12_11	11001448 - 11998408	455	0.1	0.431078
1_181	181001172 - 181996465	388	0.1	0.348371
1_86	86005235 - 86998417	344	0.1	0.360902
1_156	156000416 - 156999493	376	0.1	0.365915
8_21	21004762 - 21999013	480	0.1	0.403509
1_190	190000382 - 190991860	384	0.1	0.360902
1_172	172002886 - 172999969	384	0.1	0.333333
15_7	7002111 - 7999932	592	0.1	0.491228
28_4	4004758 - 4964406	629	0.1	0.493734
4_55	55060435 - 55998049	283	0.1	0.310777
1_151	151003778 - 151999805	304	0.1	0.345865
12_2	2000396 - 2990042	414	0.1	0.368421
1_77	77001265 - 77997858	328	0.1	0.325815
5_7	7003160 - 7989300	411	0.1	0.370927
13_8	8000885 - 8998322	444	0.1	0.401002
2_138	138001606 - 138999926	365	0.1	0.300752
1_155	155000884 - 155998399	429	0.1	0.431078
2_49	49000825 - 49995902	314	0.1	0.308271
1_79	79001243 - 79999317	397	0.1	0.363409
2_24	24000111 - 24998126	287	0.1	0.293233
9_5	5000912 - 5998634	485	0.1	0.428571
4_81	81001865 - 81998533	361	0.1	0.338346
4_39	39000705 - 39999666	327	0.1	0.380952
1_183	183006281 - 183999208	415	0.1	0.390977
2_92	92000457 - 92998761	321	0.1	0.325815
1_82	82001576 - 82993071	376	0.1	0.383459
4_37	37004104 - 37995028	373	0.1	0.363409
2_46	46005192 - 46996287	363	0.1	0.323308
1_83	83003713 - 83996167	382	0.1	0.385965
13_1	1002151 - 1999797	256	0.1	0.26817
1_133	133002233 - 133996605	433	0.1	0.380952
4_12	12002721 - 12999550	366	0.1	0.328321
3_88	88001088 - 88995205	336	0.1	0.325815
4_43	43001322 - 43998491	421	0.1	0.398496
19_2	2000430 - 2996897	571	0.1	0.45614
13_9	9001252 - 9997149	513	0.1	0.473684
13_16	16002637 - 16998078	488	0.1	0.406015
3_82	82000697 - 82994029	346	0.1	0.353383
3_40	40001049 - 40999517	384	0.1	0.373434
4_36	36003578 - 36998535	371	0.09	0.393484
9_3	3000364 - 3998841	537	0.09	0.443609
6_26	26001701 - 26998783	517	0.09	0.446115
19_9	9001097 - 9972338	316	0.09	0.295739
8_7	7004059 - 7999901	496	0.09	0.473684
6_32	32001747 - 32999910	457	0.09	0.426065
6_11	11001860 - 11998094	416	0.09	0.408521
2_91	91002179 - 91999701	307	0.09	0.305764
3_22	22001404 - 22998440	322	0.09	0.325815
2_69	69000098 - 69999390	331	0.09	0.310777
11_6	6000357 - 6999911	530	0.09	0.390977
1_119	119000766 - 119999736	371	0.09	0.423559
1_120	120003806 - 120994248	407	0.09	0.378446
6_9	9000091 - 9999004	483	0.09	0.45614
20_8	8001318 - 8999959	514	0.09	0.441103
5_26	26000520 - 26995578	359	0.09	0.313283
20_5	5000651 - 5999452	524	0.09	0.438596
4_14	14018706 - 14994223	329	0.09	0.313283
1_122	122000993 - 122995823	432	0.09	0.385965
1_123	123017476 - 123999385	338	0.09	0.353383
1_43	43003391 - 43997742	350	0.09	0.348371
4_13	13003575 - 13959155	295	0.09	0.328321
5_4	4001030 - 4998792	331	0.09	0.305764
6_34	34000326 - 34999419	432	0.09	0.353383
9_7	7005445 - 7998866	493	0.09	0.393484
2_16	16000151 - 16998562	336	0.09	0.345865
4_35	35004761 - 35999840	377	0.09	0.368421
1_130	130001965 - 130998727	398	0.09	0.353383
9_6	6004577 - 6998596	486	0.09	0.463659
1_91	91001335 - 91998027	372	0.09	0.338346
11_17	17000223 - 17997723	497	0.09	0.441103
1_126	126001632 - 126992757	296	0.09	0.308271
3_86	86000672 - 86998715	336	0.09	0.305764
18_9	9007122 - 9998762	498	0.09	0.461153
4_11	11002130 - 11992611	311	0.09	0.350877
1_195	195003475 - 195995407	426	0.09	0.385965
2_17	17003025 - 17998177	335	0.09	0.330827
3_35	35001332 - 35993013	327	0.09	0.300752
1_145	145000054 - 145998774	406	0.09	0.35589
2_106	106002057 - 106999646	309	0.09	0.33584
2_131	131005729 - 131999754	318	0.09	0.348371
6_2	2000347 - 2999246	461	0.09	0.398496
20_10	10009222 - 10998439	403	0.09	0.370927
4_41	41001099 - 41997527	349	0.09	0.370927
20_7	7000004 - 7998579	499	0.09	0.438596
6_12	12001632 - 12998278	397	0.09	0.345865
2_41	41001878 - 41999433	310	0.09	0.290727
3_41	41003022 - 41996680	373	0.09	0.360902
6_23	23001607 - 23997684	461	0.09	0.431078
8_28	28001005 - 28999995	487	0.09	0.433584
1_68	68001891 - 68994689	367	0.09	0.333333
6_28	28003701 - 28999724	490	0.09	0.428571
1_106	106001479 - 106999692	433	0.09	0.403509
2_19	19000039 - 19999423	339	0.09	0.310777
4_51	51000243 - 51999782	256	0.09	0.285714
3_46	46000857 - 46997571	377	0.09	0.365915
2_40	40007952 - 40999399	330	0.09	0.340852
7_17	17000545 - 17999298	366	0.09	0.345865
6_3	3000060 - 3999959	443	0.09	0.380952
3_81	81002477 - 81997801	398	0.09	0.340852
4_42	42002595 - 42997484	376	0.09	0.360902
4_25	25001584 - 25998172	351	0.09	0.320802
6_33	33001669 - 33997231	485	0.09	0.441103
1_92	92001660 - 92999699	386	0.09	0.385965
8_6	6001191 - 6999562	452	0.09	0.426065
6_6	6001033 - 6991395	332	0.09	0.348371
3_68	68003106 - 68998202	354	0.09	0.343358
3_58	58004742 - 58998514	375	0.09	0.380952
6_24	24001009 - 24999742	455	0.09	0.413534
3_37	37001157 - 37999054	316	0.09	0.340852
5_13	13000954 - 13999219	338	0.09	0.37594
2_104	104002020 - 104998000	302	0.09	0.35589
5_27	27000696 - 27998417	402	0.09	0.37594
1_111	111001733 - 111999862	401	0.09	0.370927
2_47	47000713 - 47999595	330	0.09	0.315789
8_3	3003767 - 3998456	416	0.09	0.380952
3_49	49003295 - 49998677	366	0.09	0.348371
19_0	8216 - 997881	527	0.09	0.491228
2_56	56009150 - 56999730	306	0.09	0.295739
4_10	10005906 - 10997575	334	0.09	0.318296
2_36	36000394 - 36993589	337	0.08	0.340852
3_18	18000047 - 18998324	381	0.08	0.363409
6_31	31001205 - 31998155	477	0.08	0.421053
2_135	135000313 - 135950768	313	0.08	0.310777
4_38	38000124 - 38997248	370	0.08	0.370927
1_11	11000279 - 11999313	371	0.08	0.350877
1_15	15000413 - 15999960	345	0.08	0.378446
9_8	8000477 - 8995857	531	0.08	0.448622
3_95	95002461 - 95999172	404	0.08	0.358396
2_108	108000662 - 108991091	319	0.08	0.348371
6_5	5000233 - 5997582	410	0.08	0.370927
8_4	4001015 - 4992901	383	0.08	0.403509
3_10	10001439 - 10998548	332	0.08	0.298246
2_18	18000346 - 18999782	332	0.08	0.310777
3_107	107000792 - 107998878	438	0.08	0.370927
4_50	50000237 - 50997579	325	0.08	0.338346
8_20	20004100 - 20998394	408	0.08	0.348371
3_17	17000437 - 17997664	371	0.08	0.421053
1_147	147006549 - 147995898	326	0.08	0.333333
8_23	23003003 - 23999911	497	0.08	0.39599
2_128	128000191 - 128995428	270	0.08	0.313283
3_48	48004423 - 48999018	423	0.08	0.368421
21_0	13225 - 996087	573	0.08	0.506266
5_38	38000437 - 38996916	376	0.08	0.383459
22_3	3000446 - 3999542	539	0.08	0.461153
6_1	1001852 - 1991512	451	0.08	0.428571
4_16	16001139 - 16998635	325	0.08	0.333333
11_0	62065 - 997948	443	0.08	0.388471
1_13	13003777 - 13998667	323	0.08	0.308271
1_10	10002413 - 10996591	348	0.08	0.295739
1_105	105000541 - 105997476	383	0.08	0.340852
1_50	50001205 - 50997980	360	0.08	0.345865
7_13	13000932 - 13996021	440	0.08	0.378446
6_13	13000859 - 13998969	407	0.08	0.353383
5_41	41000480 - 41998371	369	0.08	0.360902
3_87	87002060 - 87998702	408	0.08	0.401002
2_42	42007964 - 42998628	328	0.08	0.300752
1_177	177000356 - 177998600	399	0.08	0.368421
6_27	27000325 - 27999574	491	0.08	0.438596
5_14	14002615 - 14989658	386	0.08	0.360902
4_21	21001741 - 21999067	334	0.08	0.330827
15_1	1002290 - 1998062	644	0.08	0.538847
6_18	18005021 - 18998825	428	0.08	0.338346
7_24	24000573 - 24999666	425	0.08	0.363409
3_33	33001857 - 33998952	416	0.08	0.378446
6_30	30002827 - 30999133	423	0.08	0.360902
4_4	4003790 - 4994926	358	0.08	0.370927
1_101	101022830 - 101993781	350	0.08	0.303258
5_48	48000731 - 48995453	372	0.08	0.315789
5_37	37001174 - 37997805	422	0.08	0.406015
4_46	46000232 - 46999868	411	0.08	0.350877
4_57	57012689 - 57999232	310	0.08	0.310777
27_5	5000332 - 5620319	300	0.08	0.26817
2_105	105004198 - 105994945	244	0.08	0.303258
1_192	192000815 - 192997114	362	0.08	0.333333
13_3	3002617 - 3998616	465	0.08	0.418546
3_0	18591 - 993284	342	0.08	0.283208
7_7	7006436 - 7999380	124	0.08	0.185464
3_30	30000897 - 30993376	365	0.08	0.353383
9_11	11002495 - 11998979	492	0.08	0.418546
6_0	517174 - 999781	210	0.08	0.233083
6_20	20013603 - 20996644	469	0.08	0.388471
1_21	21007210 - 21998931	384	0.08	0.345865
1_179	179001074 - 179999169	411	0.08	0.358396
5_57	57002474 - 57999018	396	0.08	0.370927
2_62	62001908 - 62998786	307	0.08	0.265664
3_102	102001974 - 102999526	391	0.08	0.37594
2_38	38006720 - 38997725	329	0.08	0.330827
3_77	77003653 - 77983389	372	0.08	0.33584
1_98	98002972 - 98999843	331	0.08	0.313283
2_22	22138978 - 22996354	291	0.08	0.303258
22_2	2002531 - 2999963	366	0.08	0.373434
7_18	18012175 - 18998345	319	0.08	0.343358
8_8	8001874 - 8998934	352	0.08	0.320802
3_23	23000202 - 23998205	287	0.08	0.298246
3_78	78012352 - 78999327	343	0.08	0.330827
3_38	38003347 - 38995535	344	0.08	0.315789
9_12	12001048 - 12997791	493	0.08	0.421053
11_4	4001030 - 4998715	499	0.08	0.413534
1_103	103001077 - 103999481	373	0.08	0.383459
2_30	30004050 - 30999519	315	0.08	0.320802
3_13	13003454 - 13999985	348	0.08	0.303258
2_116	116001330 - 116998389	274	0.08	0.298246
8_22	22002669 - 22999947	492	0.08	0.393484
2_96	96002502 - 96996909	318	0.08	0.263158
20_2	2001696 - 2992559	474	0.08	0.378446
1_141	141000474 - 141909021	170	0.08	0.213033
3_31	31000133 - 31998824	434	0.08	0.353383
4_44	44003572 - 44996222	331	0.08	0.345865
4_89	89007137 - 89997729	353	0.08	0.353383
4_17	17003745 - 17997977	323	0.08	0.315789
5_10	10003219 - 10999184	400	0.08	0.35589
5_42	42004473 - 42998677	370	0.08	0.338346
5_43	43001408 - 43998506	421	0.08	0.368421
2_58	58002253 - 58998616	317	0.08	0.300752
2_27	27004477 - 27992309	316	0.08	0.330827
2_57	57004499 - 57994157	305	0.08	0.300752
1_113	113006714 - 113979478	319	0.08	0.333333
2_4	4003961 - 4998859	328	0.08	0.340852
6_17	17010826 - 17997278	414	0.08	0.348371
5_55	55000427 - 55995825	335	0.08	0.333333
3_32	32001408 - 32997998	316	0.08	0.310777
2_20	20005073 - 20997718	334	0.08	0.330827
20_13	13000029 - 13995584	361	0.08	0.353383
3_26	26000884 - 26999094	366	0.08	0.325815
5_12	12001614 - 12993860	325	0.08	0.313283
1_2	2000227 - 2999255	369	0.07	0.320802
1_112	112003431 - 112996260	403	0.07	0.373434
3_34	34001105 - 34996929	300	0.07	0.278196
8_13	13001030 - 13999975	373	0.07	0.368421
1_46	46003333 - 46999340	337	0.07	0.350877
7_1	1000656 - 1999224	496	0.07	0.388471
3_19	19002818 - 19995136	358	0.07	0.338346
5_39	39000466 - 39998360	360	0.07	0.358396
1_40	40001170 - 40997376	336	0.07	0.320802
3_97	97000550 - 97996833	385	0.07	0.350877
2_94	94002120 - 94997147	290	0.07	0.308271
13_17	17000131 - 17998760	396	0.07	0.360902
3_59	59001007 - 59998508	380	0.07	0.323308
2_43	43000798 - 43998384	318	0.07	0.330827
3_65	65001841 - 65996806	327	0.07	0.298246
2_107	107004950 - 107995223	332	0.07	0.330827
3_56	56000993 - 56993621	393	0.07	0.408521
1_44	44001039 - 44997785	381	0.07	0.37594
4_88	88006320 - 88998944	318	0.07	0.308271
1_29	29001510 - 29999595	353	0.07	0.315789
6_15	15000230 - 15982864	339	0.07	0.308271
4_56	56000059 - 56994397	319	0.07	0.298246
4_30	30000957 - 30999840	294	0.07	0.310777
3_54	54005855 - 54998896	377	0.07	0.373434
4_22	22003900 - 22989145	330	0.07	0.308271
1_95	95003483 - 95999506	336	0.07	0.283208
1_87	87001768 - 87996864	292	0.07	0.300752
2_15	15003866 - 15995197	281	0.07	0.290727
11_5	5000641 - 5998062	499	0.07	0.408521
7_2	2000697 - 2998804	371	0.07	0.363409
3_39	39000117 - 39997355	382	0.07	0.350877
3_24	24003566 - 24996970	352	0.07	0.320802
3_28	28001025 - 28989713	342	0.07	0.370927
6_25	25000919 - 25999547	487	0.07	0.421053
17_0	662070 - 999997	166	0.07	0.16792
5_11	11002607 - 11992136	350	0.07	0.315789
1_114	114003129 - 114999023	421	0.07	0.363409
5_29	29001834 - 29998109	355	0.07	0.320802
4_15	15000769 - 15999159	360	0.07	0.318296
2_13	13003360 - 13998909	310	0.07	0.330827
13_14	14001745 - 14996106	424	0.07	0.368421
5_49	49000452 - 49999621	383	0.07	0.360902
20_3	3001105 - 3997580	483	0.07	0.406015
1_81	81008377 - 81994832	355	0.07	0.343358
1_39	39000098 - 39997444	352	0.07	0.348371
3_21	21006614 - 21996787	376	0.07	0.358396
2_48	48002673 - 48999819	307	0.07	0.315789
3_9	9000982 - 9999622	376	0.07	0.298246
8_15	15001133 - 15993205	393	0.07	0.398496
1_88	88000796 - 88998272	304	0.07	0.338346
1_110	110000211 - 110997312	441	0.07	0.345865
4_1	1000448 - 1994713	287	0.07	0.290727
3_73	73000044 - 73996184	311	0.07	0.308271
2_77	77000552 - 77999113	315	0.07	0.278196
8_2	2001448 - 2997611	340	0.07	0.305764
1_0	12116 - 997412	309	0.07	0.303258
5_8	8000498 - 8988758	398	0.07	0.350877
13_13	13000987 - 13998680	431	0.07	0.385965
8_14	14000656 - 14999112	396	0.07	0.37594
1_23	23001712 - 23998010	383	0.07	0.368421
8_12	12001823 - 12998346	329	0.07	0.340852
8_17	17001478 - 17999858	450	0.07	0.363409
7_31	31000070 - 31996005	490	0.07	0.406015
2_118	118000748 - 118995510	298	0.07	0.313283
3_63	63015613 - 63997299	314	0.07	0.298246
22_1	1001183 - 1997368	500	0.07	0.431078
2_121	121136774 - 121997686	292	0.07	0.293233
12_0	81184 - 998917	381	0.07	0.328321
2_2	2001795 - 2999225	340	0.07	0.370927
6_14	14006828 - 14999572	448	0.07	0.385965
2_146	146002741 - 146998902	328	0.07	0.328321
2_23	23003810 - 23996304	341	0.07	0.340852
1_150	150001985 - 150991782	355	0.07	0.330827
1_104	104001018 - 104917298	401	0.07	0.363409
13_2	2000330 - 2994904	502	0.07	0.423559
11_19	19001109 - 19997265	394	0.07	0.310777
3_101	101002649 - 101998645	406	0.07	0.358396
5_47	47003017 - 47999085	272	0.07	0.315789
2_70	70002582 - 70995838	262	0.07	0.283208
1_131	131002927 - 131997291	402	0.07	0.345865
3_45	45000626 - 45998872	421	0.07	0.310777
4_18	18000247 - 18832896	234	0.07	0.253133
7_0	35414 - 997983	356	0.07	0.33584
1_80	80001060 - 80995276	369	0.07	0.353383
3_94	94002004 - 94998337	329	0.07	0.325815
3_80	80000782 - 80997934	368	0.07	0.318296
1_7	7003440 - 7995739	346	0.07	0.325815
3_2	2000032 - 2998867	242	0.07	0.258145
1_100	100003420 - 100988805	345	0.07	0.303258
11_1	1005255 - 1998079	374	0.06	0.328321
2_132	132002106 - 132993039	301	0.06	0.315789
6_7	7004604 - 7998987	336	0.06	0.343358
2_120	120000142 - 120994670	269	0.06	0.26817
3_96	96002115 - 96996738	408	0.06	0.378446
3_103	103005146 - 103999969	366	0.06	0.305764
2_39	39001197 - 39999827	338	0.06	0.350877
1_97	97001132 - 97998156	283	0.06	0.263158
1_67	67000674 - 67991459	332	0.06	0.330827
2_117	117000983 - 117995914	332	0.06	0.328321
3_20	20000278 - 20996400	335	0.06	0.35589
3_1	1000324 - 1999234	279	0.06	0.235589
15_0	24593 - 999898	441	0.06	0.398496
2_14	14000482 - 14999658	285	0.06	0.288221
2_88	88000219 - 88998286	273	0.06	0.308271
3_71	71001121 - 71998408	305	0.06	0.278196
3_11	11001927 - 11696784	254	0.06	0.260652
25_0	5825 - 999786	283	0.06	0.318296
2_50	50001247 - 50998670	237	0.06	0.250627
5_6	6392478 - 6999673	238	0.06	0.265664
3_79	79003213 - 79999932	348	0.06	0.295739
2_26	26073012 - 26999450	252	0.06	0.20802
4_20	20004361 - 20999751	262	0.06	0.285714
2_140	140001635 - 140995753	336	0.06	0.340852
18_10	10000907 - 10987050	411	0.06	0.348371
3_15	15001798 - 15999193	398	0.06	0.388471
6_16	16010813 - 16995254	393	0.06	0.35589
2_85	85007540 - 85995608	286	0.06	0.320802
4_26	26001927 - 26998818	330	0.06	0.323308
4_87	87021603 - 87993363	326	0.06	0.305764
4_0	50180 - 989515	227	0.06	0.260652
3_100	100001846 - 100998847	361	0.06	0.290727
8_29	29000182 - 29930152	297	0.06	0.338346
5_45	45004270 - 45999760	398	0.06	0.370927
1_140	140120364 - 140998169	261	0.06	0.283208
4_90	90002208 - 90995527	365	0.06	0.340852
3_3	3006344 - 3999518	342	0.06	0.270677
3_98	98001604 - 98998990	335	0.06	0.325815
5_0	29775 - 999985	298	0.06	0.298246
1_3	3000135 - 3999701	269	0.06	0.270677
3_104	104001315 - 104982338	390	0.06	0.360902
3_92	92000582 - 92999701	405	0.06	0.37594
2_63	63004924 - 63995650	285	0.06	0.310777
1_93	93005509 - 93991264	284	0.06	0.275689
4_29	29000748 - 29997606	349	0.06	0.315789
5_34	34003454 - 34981535	326	0.06	0.33584
2_102	102003739 - 102994576	343	0.06	0.33584
3_72	72001647 - 72995643	330	0.06	0.273183
5_44	44001572 - 44999656	405	0.06	0.320802
8_18	18000034 - 18999028	416	0.06	0.33584
7_22	22000044 - 22997682	391	0.06	0.338346
1_116	116024185 - 116998165	309	0.06	0.318296
3_44	44001824 - 44999285	397	0.06	0.345865
1_1	1003228 - 1999125	304	0.06	0.293233
1_184	184000347 - 184994789	337	0.06	0.318296
5_33	33000920 - 33997548	309	0.06	0.290727
8_5	5000864 - 5996532	375	0.06	0.328321
8_19	19004104 - 19988077	406	0.06	0.378446
1_96	96002954 - 96999948	329	0.06	0.315789
7_25	25001370 - 25999993	389	0.06	0.310777
2_8	8000839 - 8995192	323	0.06	0.308271
6_22	22000121 - 22996061	395	0.06	0.333333
1_115	115001140 - 115999819	373	0.06	0.350877
1_118	118001586 - 118991475	411	0.06	0.338346
3_83	83001169 - 83999534	325	0.06	0.343358
3_57	57002054 - 57998852	323	0.06	0.315789
3_93	93001659 - 93994973	346	0.06	0.293233
2_44	44000126 - 44997161	336	0.06	0.310777
2_110	110000921 - 110993886	311	0.06	0.273183
3_16	16001747 - 16998514	349	0.06	0.388471
2_51	51000883 - 51998771	291	0.06	0.265664
2_64	64002255 - 64995504	307	0.06	0.283208
4_24	24002357 - 24996950	320	0.06	0.320802
3_109	109000563 - 109997943	423	0.06	0.388471
3_12	12226630 - 12995489	272	0.06	0.293233
3_47	47001081 - 47998316	425	0.06	0.353383
2_112	112005094 - 112995482	317	0.06	0.293233
5_30	30001461 - 30994841	367	0.06	0.323308
2_93	93006555 - 93999323	270	0.06	0.298246
9_20	20000672 - 20996719	540	0.06	0.426065
2_72	72008029 - 72997698	316	0.06	0.293233
11_3	3323234 - 3995137	257	0.06	0.270677
4_45	45003114 - 45998700	363	0.06	0.308271
4_27	27000372 - 27994859	346	0.06	0.283208
2_5	5000041 - 5998850	290	0.06	0.288221
5_35	35003021 - 35995637	337	0.06	0.360902
5_46	46000853 - 46999912	385	0.06	0.373434
2_35	35001389 - 35998533	290	0.06	0.293233
1_99	99003283 - 99999595	369	0.06	0.323308
3_14	14005101 - 14999520	357	0.06	0.33584
2_45	45009480 - 45999159	319	0.06	0.295739
2_10	10001868 - 10998597	303	0.06	0.263158
2_84	84002075 - 84999415	333	0.06	0.290727
2_103	103000257 - 103998205	301	0.05	0.338346
5_50	50007692 - 50995869	419	0.05	0.413534
7_19	19003818 - 19997606	270	0.05	0.270677
1_6	6001226 - 6999769	306	0.05	0.305764
5_58	58001133 - 58996253	390	0.05	0.278196
1_32	32004848 - 32998795	281	0.05	0.278196
5_31	31000460 - 31998709	245	0.05	0.24812
1_94	94002604 - 94997391	294	0.05	0.278196
2_28	28002321 - 28997275	302	0.05	0.275689
3_91	91001655 - 91999970	368	0.05	0.288221
2_66	66007682 - 66996183	317	0.05	0.308271
2_68	68002388 - 68997358	317	0.05	0.300752
3_27	27014930 - 27997762	340	0.05	0.310777
3_29	29025817 - 29999617	318	0.05	0.303258
1_42	42015780 - 42999329	308	0.05	0.26817
2_113	113001416 - 113997457	276	0.05	0.275689
2_6	6003435 - 6996124	325	0.05	0.325815
3_89	89000059 - 89994428	262	0.05	0.235589
3_60	60011440 - 60999555	340	0.05	0.275689
2_122	122000094 - 122999883	283	0.05	0.245614
3_84	84002422 - 84998326	231	0.05	0.253133
2_1	1000653 - 1991005	320	0.05	0.328321
2_67	67004838 - 67998225	315	0.05	0.303258
11_2	2000809 - 2742622	280	0.05	0.270677
4_3	3005385 - 3999498	323	0.05	0.280702
4_86	86004165 - 86969315	268	0.05	0.278196
2_148	148001681 - 148995564	324	0.05	0.243108
3_64	64001501 - 64997995	290	0.05	0.293233
3_62	62007476 - 62995422	276	0.05	0.265664
4_7	7004078 - 7995092	321	0.05	0.270677
2_142	142006321 - 142999715	292	0.05	0.298246
2_137	137014038 - 137998431	329	0.05	0.270677
1_5	5000780 - 5998429	404	0.05	0.313283
4_28	28001305 - 28996074	306	0.05	0.340852
2_3	3005807 - 3994287	292	0.05	0.258145
2_86	86000058 - 86999114	264	0.05	0.300752
2_11	11003135 - 11998606	259	0.05	0.220551
23_5	5004587 - 5773936	291	0.05	0.263158
8_9	9001532 - 9997375	369	0.05	0.338346
1_9	9002852 - 9999448	320	0.05	0.285714
2_139	139007141 - 139999004	364	0.05	0.323308
6_19	19001309 - 19951255	439	0.05	0.383459
2_61	61003805 - 61992322	290	0.05	0.280702
3_7	7002535 - 7998141	398	0.05	0.320802
2_54	54013767 - 54945833	211	0.05	0.215539
2_7	7000241 - 7998001	334	0.05	0.315789
3_5	5001208 - 5999092	323	0.05	0.308271
11_18	18001466 - 18994696	411	0.05	0.330827
2_111	111000887 - 111988343	314	0.05	0.325815
2_65	65002987 - 65999518	302	0.05	0.295739
5_5	5002083 - 5807130	262	0.05	0.260652
2_147	147002303 - 147999277	249	0.05	0.243108
13_0	513195 - 999325	122	0.05	0.150376
1_191	191018395 - 191998530	322	0.05	0.250627
1_117	117006518 - 117999422	321	0.05	0.310777
2_133	133002882 - 133998978	251	0.05	0.245614
2_9	9007009 - 9990590	306	0.05	0.26817
3_108	108000266 - 108999411	390	0.05	0.328321
4_2	2000372 - 2997067	329	0.05	0.278196
3_90	90006584 - 90992375	295	0.05	0.303258
3_110	110000758 - 110988894	385	0.04	0.285714
2_60	60003525 - 60996514	294	0.04	0.26817
2_109	109004728 - 109998854	291	0.04	0.265664
3_69	69003876 - 69995741	244	0.04	0.233083
2_59	59001048 - 59997211	291	0.04	0.293233
1_72	72001446 - 72998028	309	0.04	0.288221
2_75	75000894 - 75999500	259	0.04	0.238095
1_76	76002358 - 76997010	253	0.04	0.238095
1_8	8002345 - 8999996	286	0.04	0.278196
2_115	115004723 - 115999263	297	0.04	0.293233
2_0	22397 - 995408	229	0.04	0.220551
2_55	55071820 - 55998457	254	0.04	0.253133
2_144	144017229 - 144995446	240	0.04	0.235589
2_95	95000038 - 95993890	256	0.04	0.230576
2_87	87003814 - 87998891	258	0.04	0.250627
3_4	4001862 - 4998769	357	0.04	0.288221
2_12	12037075 - 12999936	259	0.04	0.265664
3_85	85018373 - 85995742	191	0.04	0.20802
2_53	53000041 - 53984167	158	0.04	0.155388
2_141	141004918 - 141992858	307	0.04	0.290727
2_145	145001359 - 145998779	356	0.04	0.338346
2_136	136229298 - 136991512	248	0.04	0.255639
2_74	74002335 - 74996653	274	0.04	0.263158
2_79	79004511 - 79999675	256	0.04	0.240602
3_61	61002343 - 61995869	277	0.04	0.278196
8_1	1002608 - 1999902	366	0.04	0.320802
4_19	19356644 - 19998058	193	0.04	0.205514
1_4	4003871 - 4998207	316	0.04	0.270677
2_134	134014144 - 134998549	248	0.04	0.24812
2_114	114004113 - 114995221	252	0.04	0.218045
2_80	80003122 - 80997612	295	0.04	0.245614
5_59	59001285 - 59780211	281	0.04	0.26817
2_83	83001834 - 83995858	262	0.04	0.200501
6_35	35000365 - 35428840	131	0.04	0.140351
8_0	13672 - 999849	288	0.04	0.285714
2_81	81000547 - 81937220	246	0.04	0.210526
1_148	148000390 - 148999760	166	0.04	0.177945
5_3	3004086 - 3995567	178	0.03	0.200501
2_71	71002370 - 71999148	244	0.03	0.203008
27_0	3785 - 984643	184	0.03	0.195489
3_70	70002059 - 70994076	238	0.03	0.213033
8_11	11022715 - 11997067	302	0.03	0.260652
2_73	73003968 - 73995869	233	0.03	0.197995
9_0	557886 - 998813	191	0.03	0.205514
24_6	6000210 - 6269740	204	0.03	0.203008
13_18	18000609 - 18379348	146	0.03	0.197995
5_2	2002587 - 2995845	198	0.03	0.210526
2_143	143000537 - 143999571	178	0.03	0.177945
3_99	99013878 - 99997219	291	0.03	0.275689
10_0	509881 - 999195	172	0.03	0.150376
5_32	32001226 - 32997980	201	0.03	0.192982
1_73	73001573 - 73982371	241	0.03	0.230576
22_0	11040 - 998656	176	0.03	0.162907
2_25	25002058 - 25816179	183	0.03	0.160401
1_196	196000017 - 196199721	94	0.03	0.125313
1_142	142147613 - 142997646	179	0.02	0.195489
1_41	41004327 - 41995642	256	0.02	0.238095
1_127	127000401 - 127996851	127	0.02	0.135338
10_20	20000294 - 20384368	108	0.02	0.100251
1_75	75152941 - 75998477	157	0.02	0.162907
2_149	149000875 - 149517792	98	0.02	0.115288
26_5	5000429 - 5242351	98	0.02	0.112782
4_91	91001569 - 91262005	100	0.02	0.115288
3_111	111002147 - 111295538	71	0.01	0.052632
1_74	74001976 - 74609611	109	0.01	0.142857
9_24	24000358 - 24066176	37	0.01	0.042607
2_52	52002456 - 52995225	97	0.01	0.090226
2_119	119000462 - 119998775	111	0.01	0.082707
11_20	20000034 - 20200990	68	0.01	0.072682
2_82	82013163 - 82999092	72	0.01	0.067669
8_10	10002013 - 10079546	23	0	0.015038
14_15	15000636 - 15541887	7	0	0.002506
20_14	14027577 - 14093452	7	0	0.002506
18_11	11017280 - 11017280	1	0	0
