# Supplementary material for: Genome-wide association scan for QTL and their positional candidate genes associated with internal organ traits in chickens
Source: BMC Genomics. 2019 Aug 22;20:669. doi: 10.1186/s12864-019-6040-3 (PMC6704653; doi:10.1186/s12864-019-6040-3)
Supplement: Supplementary file 2 — List with the Ensembl Gene ID and the respective gene names of the 756 genes annotated within the QTL detected. (TXT 17 kb) [file 12864_2019_6040_MOESM2_ESM.txt]

Gene stable ID	Gene name
ENSGALG00000000284	HOXB4
ENSGALG00000000337	CTXN1
ENSGALG00000000352	TIMM44
ENSGALG00000000377	HNRNPM
ENSGALG00000000406
ENSGALG00000000407
ENSGALG00000000408	LSM7
ENSGALG00000000430	SPPL2B
ENSGALG00000000458	TMPRSS9
ENSGALG00000000470	LMNB2
ENSGALG00000000474	RPL36
ENSGALG00000000558	SLC1A6
ENSGALG00000000577	RANBP3
ENSGALG00000000581	DDX42
ENSGALG00000000585	MYL4
ENSGALG00000000589	BTN1A1
ENSGALG00000000596	CDC27
ENSGALG00000000599	MARCH2
ENSGALG00000000603	KANSL1
ENSGALG00000000613	RAB11B
ENSGALG00000000619	ANGPTL4
ENSGALG00000000621	KANK3
ENSGALG00000000625	MAPT
ENSGALG00000000629
ENSGALG00000000722
ENSGALG00000000726	ELAVL1
ENSGALG00000000736	MATK
ENSGALG00000000740	APBA3
ENSGALG00000000748	TJP3
ENSGALG00000000784	PIP5K1C
ENSGALG00000000795	MFSD12
ENSGALG00000000803
ENSGALG00000000806	LINGO3
ENSGALG00000000812	OAZ1
ENSGALG00000000835	PLEKHJ1
ENSGALG00000000843	DOT1L
ENSGALG00000000996
ENSGALG00000001019	BTBD2
ENSGALG00000001030	SCAMP4
ENSGALG00000001035
ENSGALG00000001043	REXO1
ENSGALG00000001058	ARHGEF16
ENSGALG00000001078
ENSGALG00000001081	TTC34
ENSGALG00000001084	ATP8B3
ENSGALG00000001093	TCF3
ENSGALG00000001096	UQCR11
ENSGALG00000001101	MBD3
ENSGALG00000001106
ENSGALG00000001108	MIER2
ENSGALG00000001115	MMEL1
ENSGALG00000001121	SH3GL1
ENSGALG00000001126	CHAF1A
ENSGALG00000001136
ENSGALG00000001141	HES5
ENSGALG00000001146	UBXN6
ENSGALG00000001165	PANK4
ENSGALG00000001171	SEMA6B
ENSGALG00000001172	KBP
ENSGALG00000001191	MEOX1
ENSGALG00000001207	PLCH2
ENSGALG00000001223	PEX10
ENSGALG00000001229	SKI
ENSGALG00000001235	ANKRD24
ENSGALG00000001245	SIRT6
ENSGALG00000001252	CREB3L3
ENSGALG00000001267	MAP2K2
ENSGALG00000001270	PRKCZ
ENSGALG00000001273	C2CD4C
ENSGALG00000001276	HOXB9
ENSGALG00000001279	ZNF652
ENSGALG00000001282	GABRD
ENSGALG00000001288	CFAP74
ENSGALG00000001289	SHC2
ENSGALG00000001299	GIP
ENSGALG00000001304
ENSGALG00000001309	SNF8
ENSGALG00000001315	UBE2Z
ENSGALG00000001317
ENSGALG00000001328	BSG
ENSGALG00000001330	ATP5MC1
ENSGALG00000001334	GNB1
ENSGALG00000001342	HCN2
ENSGALG00000001377	POLRMT
ENSGALG00000001440	ACTL9
ENSGALG00000001486	ZAP70
ENSGALG00000001525	CALCOCO2
ENSGALG00000001571	MYO1F
ENSGALG00000001592	ACER1
ENSGALG00000001596	MLLT1
ENSGALG00000001684	SEC14L1
ENSGALG00000001725	TNRC6C
ENSGALG00000001734
ENSGALG00000001740	MGAT5B
ENSGALG00000001749	ACSBG2
ENSGALG00000001773	RFX2
ENSGALG00000001777	MFSD11
ENSGALG00000001790
ENSGALG00000001800
ENSGALG00000001802	JMJD6
ENSGALG00000001805	MXRA7
ENSGALG00000001806
ENSGALG00000001812	ATCAY
ENSGALG00000001862	ST6GALNAC1
ENSGALG00000001883	ST6GALNAC2
ENSGALG00000001892	CYGB
ENSGALG00000001943	RHBDF2
ENSGALG00000001948
ENSGALG00000001955	AANAT
ENSGALG00000001962	PTBP1
ENSGALG00000001971	UBE2O
ENSGALG00000001978	MED16
ENSGALG00000001998	R3HDM4
ENSGALG00000002008	RNF157
ENSGALG00000002029	TMEM259
ENSGALG00000002050	EXOC7
ENSGALG00000002062	SRP68
ENSGALG00000002085	FZR1
ENSGALG00000002088	GALR2
ENSGALG00000002108	EVPL
ENSGALG00000002116	TEN1
ENSGALG00000002159	ACOX1
ENSGALG00000002179	FBF1
ENSGALG00000002194	MRPL38
ENSGALG00000002219	WBP2
ENSGALG00000002234	UNC13D
ENSGALG00000002278	UNK
ENSGALG00000002286	H3F3B
ENSGALG00000002311	GALK1
ENSGALG00000002389	ITGB4
ENSGALG00000002415	SAP30BP
ENSGALG00000002424	RECQL5
ENSGALG00000002427	SMIM5
ENSGALG00000002453	ABCA7
ENSGALG00000002591	POLR2E
ENSGALG00000002595	GPX4
ENSGALG00000002719	CSNK1D
ENSGALG00000002728	SLC16A3
ENSGALG00000002827	GPS1
ENSGALG00000002841	RFNG
ENSGALG00000002849	DCXR
ENSGALG00000002877	LRRC45
ENSGALG00000002900	NOTUM
ENSGALG00000002932	NME2
ENSGALG00000002954	MBTD1
ENSGALG00000002985	UTP18
ENSGALG00000002993	CA10
ENSGALG00000003011	TOM1L1
ENSGALG00000003033	STXBP4
ENSGALG00000003059	HLF
ENSGALG00000003078	MMD
ENSGALG00000003099	PCTP
ENSGALG00000003105	ANKFN1
ENSGALG00000003110
ENSGALG00000003114	NOG
ENSGALG00000003131	DGKE
ENSGALG00000003144	TRIM25
ENSGALG00000003158	COIL
ENSGALG00000003185	SCPEP1
ENSGALG00000003227	RAB11FIP4
ENSGALG00000003238	GNA11
ENSGALG00000003260	UTP6
ENSGALG00000003277	SUZ12
ENSGALG00000003284	CRLF3
ENSGALG00000003294	ATAD5
ENSGALG00000003319	ADAP2
ENSGALG00000003397	RHOT1
ENSGALG00000003426	RHBDL3
ENSGALG00000003434	C17orf75
ENSGALG00000003454	ZNF207
ENSGALG00000003476	ERN1
ENSGALG00000003496	TEX2
ENSGALG00000003520	POLG2
ENSGALG00000003532	DDX5
ENSGALG00000003540	CEP95
ENSGALG00000003566	SMURF2
ENSGALG00000003584	KPNA2
ENSGALG00000003590	C17orf58
ENSGALG00000003650	NOL11
ENSGALG00000003845	MKNK2
ENSGALG00000003911	CACNG5
ENSGALG00000004082	TAOK1
ENSGALG00000004162	SLC16A6
ENSGALG00000004186	NSRP1
ENSGALG00000004193	ARSG
ENSGALG00000004215	WIPI1
ENSGALG00000004237	PRKAR1A
ENSGALG00000004246	SLC6A4
ENSGALG00000004259	BLMH
ENSGALG00000004262	TMIGD1
ENSGALG00000004295	CPD
ENSGALG00000004326	GOSR1
ENSGALG00000004364	ABR
ENSGALG00000004383	TIMM22
ENSGALG00000004400	SPECC1
ENSGALG00000004416	TTC19
ENSGALG00000004477	NCOR1
ENSGALG00000004492
ENSGALG00000004503
ENSGALG00000004509	UBB
ENSGALG00000004519	TRPV2
ENSGALG00000004550	PPTC7
ENSGALG00000004562	HVCN1
ENSGALG00000004571	PPP1CC
ENSGALG00000004582	MYL2
ENSGALG00000004598	CUX2
ENSGALG00000004610	SH2B3
ENSGALG00000004613	P2RX5
ENSGALG00000004618	TAX1BP3
ENSGALG00000004625	ATXN2
ENSGALG00000004628	CTNS
ENSGALG00000004637
ENSGALG00000004649	TRPV1
ENSGALG00000004650	BRAP
ENSGALG00000004660	TRPV3
ENSGALG00000004669	ASPA
ENSGALG00000004679	AKAP10
ENSGALG00000004691
ENSGALG00000004725
ENSGALG00000004727	ULK2
ENSGALG00000004743	MAPKAPK5
ENSGALG00000004760	TMEM116
ENSGALG00000004763	ALDH3A2
ENSGALG00000004778	SLC47A2
ENSGALG00000004793	NXN
ENSGALG00000004799	MRM3
ENSGALG00000004817	GEMIN4
ENSGALG00000004818	RPL6
ENSGALG00000004820	FAM57A
ENSGALG00000004821	PTPN11
ENSGALG00000004840	RPH3A
ENSGALG00000004849	WSCD2
ENSGALG00000004858	FICD
ENSGALG00000004869	ISCU
ENSGALG00000004893	TMEM119
ENSGALG00000004901	CORO1C
ENSGALG00000004928	SSH1
ENSGALG00000005043
ENSGALG00000005062	FOXN4
ENSGALG00000005122	MYO1H
ENSGALG00000005138	KCTD10
ENSGALG00000005379	SGSM1
ENSGALG00000006334	LAP3
ENSGALG00000007138	MED28
ENSGALG00000007172	FHIT
ENSGALG00000007177	PTPRG
ENSGALG00000008051	MTMR3
ENSGALG00000008059	ASCC2
ENSGALG00000008066	UQCR10
ENSGALG00000008070	ZMAT5
ENSGALG00000008073	NF2
ENSGALG00000008085	NEFH
ENSGALG00000008149	EWSR1
ENSGALG00000008150	RASAL1
ENSGALG00000008151	WSB2
ENSGALG00000008177	NOS1
ENSGALG00000008201	FBXO21
ENSGALG00000008206	TESC
ENSGALG00000008207	FBXW8
ENSGALG00000008217	RNFT2
ENSGALG00000008238	MED13L
ENSGALG00000008462	CDK3
ENSGALG00000009929	SOST
ENSGALG00000009935
ENSGALG00000009939	SPOP
ENSGALG00000009943	FAM117A
ENSGALG00000009944	KAT7
ENSGALG00000012444	ACVR2A
ENSGALG00000012448	ORC4
ENSGALG00000012449	MBD5
ENSGALG00000012453	EPC2
ENSGALG00000012462	KIF5C
ENSGALG00000012538	NR4A2
ENSGALG00000012543	GPD2
ENSGALG00000012544
ENSGALG00000012545	CYTIP
ENSGALG00000012555	CCDC148
ENSGALG00000012561	PKP4
ENSGALG00000012570	TANC1
ENSGALG00000012574	WDSUB1
ENSGALG00000012579	BAZ2B
ENSGALG00000012584	MARCH7
ENSGALG00000012860	HSD11B1L
ENSGALG00000012984
ENSGALG00000013143	PDE3A
ENSGALG00000013154	SLCO1C1
ENSGALG00000013168	IAPP
ENSGALG00000013173	PYROXD1
ENSGALG00000013174	RECQL
ENSGALG00000013177	BCAT1
ENSGALG00000013365
ENSGALG00000013369	NCLN
ENSGALG00000013371	S1PR4
ENSGALG00000013431	RAX2
ENSGALG00000013454	HOXB1
ENSGALG00000013848	MVK
ENSGALG00000013851	UBE3B
ENSGALG00000014182	ADORA2B
ENSGALG00000014355	STIM2
ENSGALG00000014365	RBPJ
ENSGALG00000014372	SLC34A2
ENSGALG00000014378
ENSGALG00000014421	LCORL
ENSGALG00000014425	NCAPG
ENSGALG00000014485	LDB2
ENSGALG00000014589
ENSGALG00000015123	ZDHHC23
ENSGALG00000015133
ENSGALG00000015134	APOV1
ENSGALG00000015136	ILDR1
ENSGALG00000015152	BOC
ENSGALG00000015172
ENSGALG00000015182	NEPRO
ENSGALG00000015185	TAF13
ENSGALG00000015190	GTPBP8
ENSGALG00000015191
ENSGALG00000015193	CCDC80
ENSGALG00000015197
ENSGALG00000015204	ATG3
ENSGALG00000015218	SLC19A2
ENSGALG00000015221	CCDC181
ENSGALG00000015225	BLZF1
ENSGALG00000015230	NME7
ENSGALG00000015233	ATP1B1
ENSGALG00000015235	XCL1
ENSGALG00000016941	PCDH17
ENSGALG00000016955	VWA8
ENSGALG00000016959	DGKH
ENSGALG00000016964	EPSTI1
ENSGALG00000016965	DNAJC15
ENSGALG00000016967	ENOX1
ENSGALG00000016968	CCDC122
ENSGALG00000016969
ENSGALG00000016971	TSC22D1
ENSGALG00000016972	NUFIP1
ENSGALG00000016974	GTF2F2
ENSGALG00000016975	KCTD4
ENSGALG00000016979	SLC25A30
ENSGALG00000016980	COG3
ENSGALG00000016981	SPERT
ENSGALG00000016984	ZC3H13
ENSGALG00000016985	CPB2
ENSGALG00000016986	LCP1
ENSGALG00000016988	RUBCNL
ENSGALG00000016990	LRCH1
ENSGALG00000016991	ESD
ENSGALG00000016992	HTR2A
ENSGALG00000016993	SUCLA2
ENSGALG00000016994	NUDT15
ENSGALG00000016995	MED4
ENSGALG00000016996	ITM2B
ENSGALG00000016997	RB1
ENSGALG00000016998	LPAR6
ENSGALG00000017000
ENSGALG00000017002	FNDC3A
ENSGALG00000017003	MLNR
ENSGALG00000017004	CDADC1
ENSGALG00000017005	CAB39L
ENSGALG00000017006	SETDB2
ENSGALG00000017008	RCBTB1
ENSGALG00000017009	KPNA3
ENSGALG00000017010	SPRYD7
ENSGALG00000017011	TRIM13
ENSGALG00000017012	KCNRG
ENSGALG00000017014	DLEU7
ENSGALG00000017015	RNASEH2B
ENSGALG00000017357	SRSF2
ENSGALG00000017524	DOHH
ENSGALG00000017789	RF00001
ENSGALG00000017810	RF00322
ENSGALG00000017938	RF00003
ENSGALG00000018254	gga-mir-16-1
ENSGALG00000018255	gga-mir-15a
ENSGALG00000018313	gga-mir-196-1
ENSGALG00000019094	PHF11
ENSGALG00000019231	CD200R1
ENSGALG00000019233
ENSGALG00000019276
ENSGALG00000019277	SLCO1B3
ENSGALG00000019797
ENSGALG00000020575	ERMN
ENSGALG00000020905	KSR2
ENSGALG00000021285	UNG
ENSGALG00000021341	ADAM20
ENSGALG00000021395
ENSGALG00000021399
ENSGALG00000021539	PRPSAP1
ENSGALG00000021552	RASL10A
ENSGALG00000021572	SSH2
ENSGALG00000021637	WDR18
ENSGALG00000021647	NRTN
ENSGALG00000021676
ENSGALG00000021679	SF3A2
ENSGALG00000021683	RER1
ENSGALG00000021688	CD320
ENSGALG00000021692
ENSGALG00000021737	gga-mir-365-2
ENSGALG00000021777	gga-mir-211
ENSGALG00000021952	gga-mir-10a
ENSGALG00000021972	PLIN4
ENSGALG00000022149
ENSGALG00000022733	ARL11
ENSGALG00000022739	AKAP11
ENSGALG00000022991	SMIM20
ENSGALG00000023510	ERP29
ENSGALG00000023541	SPHK1
ENSGALG00000023686	ZSWIM7
ENSGALG00000023703	GIT1
ENSGALG00000024332	CDC34
ENSGALG00000024378	ZNF414
ENSGALG00000024391	CACTIN
ENSGALG00000024395
ENSGALG00000024398	RPS28
ENSGALG00000024428	C18H17ORF67
ENSGALG00000025269	gga-mir-1635
ENSGALG00000025312	gga-mir-1550
ENSGALG00000025382	gga-mir-1647
ENSGALG00000025385	gga-mir-1690
ENSGALG00000025430
ENSGALG00000025478	gga-mir-1765
ENSGALG00000025521	gga-mir-1602
ENSGALG00000025550	gga-mir-1774
ENSGALG00000025552	gga-mir-1561
ENSGALG00000025590	RF00424
ENSGALG00000025600	RF00440
ENSGALG00000025639	RF00322
ENSGALG00000025645	RF00026
ENSGALG00000025689	RF01200
ENSGALG00000025751	NMRK2
ENSGALG00000025774	HOXB2
ENSGALG00000025859
ENSGALG00000025907	ZBTB7A
ENSGALG00000025950	PRKCA
ENSGALG00000025962
ENSGALG00000026055	PALM
ENSGALG00000026091	CACNG4
ENSGALG00000026156	RF00026
ENSGALG00000026161
ENSGALG00000026163	TNFSF11
ENSGALG00000026225	PSMD12
ENSGALG00000026227	gga-mir-6546
ENSGALG00000026231	ARID3A
ENSGALG00000026238	gga-mir-6635-1
ENSGALG00000026241	GRIN3B
ENSGALG00000026329	gga-mir-6608-1
ENSGALG00000026346
ENSGALG00000026465	TMEM100
ENSGALG00000026492	EMC6
ENSGALG00000026508
ENSGALG00000026517	RFC5
ENSGALG00000026518	RUNDC3A
ENSGALG00000026621	RF02271
ENSGALG00000026630	RF00026
ENSGALG00000026711	RF00026
ENSGALG00000026716	CELF5
ENSGALG00000026759	gga-mir-6615
ENSGALG00000026780	TPGS1
ENSGALG00000026816
ENSGALG00000026834	PLPP2
ENSGALG00000026847	C19orf70
ENSGALG00000026849	SIAH3
ENSGALG00000027002
ENSGALG00000027068	HDGFRP2
ENSGALG00000027147
ENSGALG00000027152	HELZ
ENSGALG00000027190	COX11
ENSGALG00000027245	GLOD4
ENSGALG00000027246
ENSGALG00000027453	CLRN2
ENSGALG00000027517	gga-mir-3064
ENSGALG00000027540	CSNK1G2
ENSGALG00000027587	LRG1
ENSGALG00000027611	MRPL54
ENSGALG00000027742	KLHL33
ENSGALG00000027771	CACNG1
ENSGALG00000027777	CNN2
ENSGALG00000027838	HMG20B
ENSGALG00000027894
ENSGALG00000027897	DTX1
ENSGALG00000027961	PCASP2
ENSGALG00000028029	GIPC3
ENSGALG00000028053	RF02271
ENSGALG00000028081	ONECUT3
ENSGALG00000028121	gga-mir-6599
ENSGALG00000028177
ENSGALG00000028232	RF02109
ENSGALG00000028301	TRIM47
ENSGALG00000028341
ENSGALG00000028449	gga-mir-6608-1
ENSGALG00000028640	gga-mir-6555
ENSGALG00000028743	RF01884
ENSGALG00000028832	gga-mir-6648-1
ENSGALG00000028872	TPT1
ENSGALG00000028937	TIMM13
ENSGALG00000028949	CORO6
ENSGALG00000029223	THOC5
ENSGALG00000029249
ENSGALG00000029298	F5
ENSGALG00000029314
ENSGALG00000029319	UQCRB
ENSGALG00000029503
ENSGALG00000029542
ENSGALG00000029601
ENSGALG00000029610	RGS9
ENSGALG00000029673	TBC1D19
ENSGALG00000029882
ENSGALG00000029931
ENSGALG00000029944	FAM222A
ENSGALG00000029947	MMAB
ENSGALG00000029963
ENSGALG00000030070	QDPR
ENSGALG00000030185	PTDSS1
ENSGALG00000030206
ENSGALG00000030446	gga-mir-6593
ENSGALG00000030479
ENSGALG00000030649	C13orf42
ENSGALG00000030680
ENSGALG00000030754
ENSGALG00000030801	CCKAR
ENSGALG00000030849
ENSGALG00000030852
ENSGALG00000030856
ENSGALG00000030866	CPQ
ENSGALG00000031042	gga-mir-6608-1
ENSGALG00000031205	GNGT2
ENSGALG00000031240	ACAD10
ENSGALG00000031293	SLCO1A2
ENSGALG00000031392
ENSGALG00000031424	SDC2
ENSGALG00000031520
ENSGALG00000031567	GPALPP1
ENSGALG00000031580
ENSGALG00000031679	POLE4
ENSGALG00000031729	MOB3A
ENSGALG00000031769
ENSGALG00000031821	C15H12orf49
ENSGALG00000031840
ENSGALG00000031900
ENSGALG00000032151
ENSGALG00000032305	DHX8
ENSGALG00000032384
ENSGALG00000032413	NADK
ENSGALG00000032469	ARHGAP45
ENSGALG00000032471
ENSGALG00000032685	HECTD4
ENSGALG00000032702	ITGA3
ENSGALG00000032723	ANKRD13B
ENSGALG00000032724
ENSGALG00000032740	HOXB7
ENSGALG00000032768	SOX5
ENSGALG00000032938
ENSGALG00000033094
ENSGALG00000033117
ENSGALG00000033154	HOXB13
ENSGALG00000033157	ADAMTS10
ENSGALG00000033201
ENSGALG00000033376	APOH
ENSGALG00000033377
ENSGALG00000033683	PHOSPHO1
ENSGALG00000033855	GOLT1B
ENSGALG00000033883	PCDH7
ENSGALG00000033884	EEF2
ENSGALG00000033971
ENSGALG00000034050	MTDH
ENSGALG00000034087	MPND
ENSGALG00000034115	DUS1L
ENSGALG00000034160
ENSGALG00000034278	SVOP
ENSGALG00000034413	PIAS4
ENSGALG00000034447
ENSGALG00000034907	HOXB5
ENSGALG00000034927
ENSGALG00000034957
ENSGALG00000034989	CEP112
ENSGALG00000035049	TCHP
ENSGALG00000035057	SLC35B1
ENSGALG00000035152	ALKBH2
ENSGALG00000035182	CMKLR1
ENSGALG00000035222
ENSGALG00000035304
ENSGALG00000035338
ENSGALG00000035369	DUSP3
ENSGALG00000035629	GRAMD1C
ENSGALG00000035652
ENSGALG00000035654	gga-mir-1434
ENSGALG00000035675
ENSGALG00000035762	PRSS57
ENSGALG00000035831	HASPIN
ENSGALG00000035901	GDF6
ENSGALG00000035950	NGFR
ENSGALG00000035965
ENSGALG00000036003
ENSGALG00000036028	GNA13
ENSGALG00000036227
ENSGALG00000036346	AMH
ENSGALG00000036360	TRPV4
ENSGALG00000036457
ENSGALG00000036605
ENSGALG00000036621	ZCCHC4
ENSGALG00000036678	ETV4
ENSGALG00000036728	PRDM16
ENSGALG00000036731	GAS2L1
ENSGALG00000036788
ENSGALG00000036963
ENSGALG00000037163
ENSGALG00000037300
ENSGALG00000037301	ACVR1
ENSGALG00000037408	ADMP
ENSGALG00000037483	ANP32B
ENSGALG00000037485	QTRT2
ENSGALG00000037522	SBNO2
ENSGALG00000037588
ENSGALG00000037619	HOXB6
ENSGALG00000037625	FBN3
ENSGALG00000037733	DAPK3
ENSGALG00000037746
ENSGALG00000037828	SLC47A1
ENSGALG00000037888	TBXA2R
ENSGALG00000037998	GLTP
ENSGALG00000038004
ENSGALG00000038092
ENSGALG00000038222	BPTF
ENSGALG00000038228
ENSGALG00000038301	NIPSNAP1
ENSGALG00000038347
ENSGALG00000038436
ENSGALG00000038529	PLPPR3
ENSGALG00000038535
ENSGALG00000038542	RF00598
ENSGALG00000038574
ENSGALG00000038604	PHB
ENSGALG00000038613
ENSGALG00000038645	NXPH3
ENSGALG00000038700
ENSGALG00000038794
ENSGALG00000038873
ENSGALG00000038971	C8orf37
ENSGALG00000039016
ENSGALG00000039172	ASPSCR1
ENSGALG00000039200	AXIN2
ENSGALG00000039376	DPT
ENSGALG00000039459
ENSGALG00000039472	SART3
ENSGALG00000039538	CLDND1
ENSGALG00000039549	SEL1L3
ENSGALG00000039600
ENSGALG00000039609
ENSGALG00000039708
ENSGALG00000039733
ENSGALG00000039939
ENSGALG00000040083
ENSGALG00000040248	PLEKHF2
ENSGALG00000040265	USP30
ENSGALG00000040320	HOXB8
ENSGALG00000040395	SPATA22
ENSGALG00000040434
ENSGALG00000040439
ENSGALG00000040463	CABP7
ENSGALG00000040471	MVP
ENSGALG00000040492	LONP1
ENSGALG00000040511	MTERF3
ENSGALG00000040529	DLX3
ENSGALG00000040606	RAC3
ENSGALG00000040620	LSAMP
ENSGALG00000040655	FAM20A
ENSGALG00000040745
ENSGALG00000040781
ENSGALG00000040794	CCNE2
ENSGALG00000040832	CFD
ENSGALG00000040844	GIT2
ENSGALG00000040877	UBALD2
ENSGALG00000040896	FASN
ENSGALG00000040912	gga-mir-193a
ENSGALG00000040942	EFCAB5
ENSGALG00000041025	FOXJ1
ENSGALG00000041153	PHETA1
ENSGALG00000041163	ABHD17A
ENSGALG00000041204	IGF2BP1
ENSGALG00000041207
ENSGALG00000041257	ACVR1C
ENSGALG00000041371
ENSGALG00000041520	YJU2
ENSGALG00000041574
ENSGALG00000041643	NFIC
ENSGALG00000041701
ENSGALG00000041778
ENSGALG00000041782
ENSGALG00000041821	NAA25
ENSGALG00000041822	FGF22
ENSGALG00000041854	FAM184B
ENSGALG00000041861	TCTN1
ENSGALG00000041931
ENSGALG00000042002
ENSGALG00000042071	VPS53
ENSGALG00000042140
ENSGALG00000042213	AP1B1
ENSGALG00000042275
ENSGALG00000042356	FSTL3
ENSGALG00000042521	MPP3
ENSGALG00000042577	CFAP44
ENSGALG00000042603
ENSGALG00000042640	RF00407
ENSGALG00000042737
ENSGALG00000042894
ENSGALG00000042948	RNF126
ENSGALG00000043053	DAO
ENSGALG00000043208	TRAFD1
ENSGALG00000043219	HOXB3
ENSGALG00000043352
ENSGALG00000043357	ANKRD13A
ENSGALG00000043422
ENSGALG00000043607	CENPX
ENSGALG00000043674	gga-mir-6516
ENSGALG00000043791
ENSGALG00000043905
ENSGALG00000043925
ENSGALG00000043928
ENSGALG00000043960
ENSGALG00000044071	ABI3
ENSGALG00000044112
ENSGALG00000044198
ENSGALG00000044208
ENSGALG00000044217
ENSGALG00000044225
ENSGALG00000044291
ENSGALG00000044296
ENSGALG00000044416
ENSGALG00000044471
ENSGALG00000044573
ENSGALG00000044641
ENSGALG00000044661
ENSGALG00000044675	MATN2
ENSGALG00000044826
ENSGALG00000044863
ENSGALG00000044894	CCDC63
ENSGALG00000044966
ENSGALG00000044970	LARP6L
ENSGALG00000044985
ENSGALG00000045023	DLX4
ENSGALG00000045196	LAPTM4B
ENSGALG00000045372
ENSGALG00000045427	UPP2
ENSGALG00000045484
ENSGALG00000045846
ENSGALG00000045954
ENSGALG00000045967
ENSGALG00000046016
ENSGALG00000046125
ENSGALG00000046127
ENSGALG00000046212	MILR1
ENSGALG00000046316	CFAP97D1
ENSGALG00000046404
ENSGALG00000046444
ENSGALG00000046453
ENSGALG00000046511
ENSGALG00000046548
